# Supplementary material for: (2E)-3-(4-Chloro­phen­yl)-1-(2,4-dimethyl­quinolin-3-yl)prop-2-en-1-one
Source: Acta Crystallogr Sect E Struct Rep Online. 2011 Mar 5;67(Pt 4):o796–7. doi: 10.1107/S1600536811007835 (PMC3099908; doi:10.1107/S1600536811007835)
Supplement: Supplementary file 2 [file e-67-0o796-Isup2.hkl]

# 
# h,k,l, Fc-squared, Fo-squared, sigma(Fo-squared) and status flag 
# 
data_I
_shelx_title '  P-1' 
_shelx_refln_list_code          4 
_shelx_F_calc_maximum      248.86 
_exptl_crystal_F_000       672.00 
_reflns_d_resolution_high  0.7828 
 
loop_ 
 _symmetry_equiv_pos_as_xyz 
 'x, y, z' 
 '-x, -y, -z' 
 
_cell_length_a    11.3172 
_cell_length_b    12.0268 
_cell_length_c    12.6634 
_cell_angle_alpha 111.318 
_cell_angle_beta   91.620 
_cell_angle_gamma  94.581 
 
_shelx_F_squared_multiplier     1.000 
 
loop_ 
 _refln_index_h 
 _refln_index_k 
 _refln_index_l 
 _refln_F_squared_calc 
 _refln_F_squared_meas 
 _refln_F_squared_sigma 
 _refln_observed_status 
   2   0   0       45.33       53.76      3.49 o 
   3   0   0    10784.67    10489.28    147.51 o 
   4   0   0     1046.21      989.04     14.90 o 
   5   0   0     1266.33     1287.51     19.09 o 
   6   0   0       60.37       53.36      4.39 o 
   7   0   0       43.94       48.18      7.78 o 
   8   0   0      861.08      834.59     26.42 o 
   9   0   0       51.81       81.29     19.33 o 
  10   0   0      523.10      578.96     20.79 o 
  11   0   0       23.15       48.63     11.61 o 
  12   0   0       19.91       29.69      5.70 o 
  13   0   0      262.53      288.40     16.95 o 
  14   0   0       39.98       38.66     11.87 o 
 -14   1   0        5.55       11.33      3.58 o 
 -13   1   0        0.40       -5.55      3.70 o 
 -12   1   0       36.19       39.25      6.54 o 
 -11   1   0      300.81      308.79     20.61 o 
 -10   1   0      813.33      851.65     23.56 o 
  -9   1   0     1387.28     1395.20     39.20 o 
  -8   1   0      338.59      350.79     18.64 o 
  -7   1   0        0.02       -0.79      1.30 o 
  -6   1   0      243.99      232.62      9.49 o 
  -5   1   0       46.30       53.61      4.24 o 
  -4   1   0      806.23      720.60     13.84 o 
  -3   1   0     1313.02     1311.98     16.50 o 
  -2   1   0      181.19      186.41      7.53 o 
  -1   1   0     7944.06     7527.04     66.39 o 
   1   1   0        0.06        0.44      0.97 o 
   2   1   0     1270.92     1186.00     22.90 o 
   3   1   0     1395.33     1424.46     16.89 o 
   4   1   0     3668.53     3527.63     30.86 o 
   5   1   0     1106.60     1081.33     18.97 o 
   6   1   0      961.34     1016.16     20.28 o 
   7   1   0        9.67        1.19      1.48 o 
   8   1   0     1896.76     1903.30     32.41 o 
   9   1   0        2.57        4.16      2.10 o 
  10   1   0      353.58      367.02     27.21 o 
  11   1   0      468.04      459.92     19.15 o 
  12   1   0      103.62       96.09      9.33 o 
  13   1   0      142.73      167.71     12.82 o 
  14   1   0       12.21       11.52      6.48 o 
 -14   2   0       57.76       63.34      9.08 o 
 -13   2   0       28.80       18.32      6.46 o 
 -12   2   0      300.21      300.98     22.15 o 
 -11   2   0      227.50      215.72     17.97 o 
 -10   2   0      403.76      398.87     23.27 o 
  -9   2   0       13.28       14.61      3.80 o 
  -8   2   0      727.41      785.04     29.03 o 
  -7   2   0      700.59      721.69     25.89 o 
  -6   2   0        1.43       -1.10      1.35 o 
  -5   2   0      862.37      892.38     18.23 o 
  -4   2   0     4032.53     4170.22     28.85 o 
  -3   2   0     4143.85     4047.76     30.62 o 
  -2   2   0       58.86       66.71      2.03 o 
  -1   2   0      831.14      823.97     11.09 o 
   0   2   0      428.96      437.56      8.03 o 
   1   2   0     1863.80     1824.41     16.56 o 
   2   2   0      216.76      195.77     10.44 o 
   3   2   0     2376.89     2397.43     41.20 o 
   4   2   0     2526.02     2351.65     25.38 o 
   5   2   0       94.33       67.48      4.81 o 
   6   2   0      324.18      350.12     11.82 o 
   7   2   0     3327.24     3511.59     40.60 o 
   8   2   0      326.15      316.91     13.15 o 
   9   2   0      744.74      781.64     21.80 o 
  10   2   0      525.99      542.32     19.42 o 
  11   2   0       81.93       96.55      8.77 o 
  12   2   0       31.18       34.51      5.91 o 
  13   2   0      124.91      132.49     20.64 o 
 -14   3   0      130.42      124.78     16.49 o 
 -13   3   0      141.14      136.88     16.36 o 
 -12   3   0       25.33       16.92      6.06 o 
 -11   3   0      184.29      191.50     17.51 o 
 -10   3   0      133.03      130.72     13.91 o 
  -9   3   0      247.65      231.76     12.36 o 
  -8   3   0      265.31      264.96     10.28 o 
  -7   3   0       54.16       74.12      6.27 o 
  -6   3   0      204.33      196.13      7.78 o 
  -5   3   0       61.03       32.97      3.64 o 
  -4   3   0     2763.20     2685.68     19.06 o 
  -3   3   0      295.52      365.94      9.71 o 
  -2   3   0     1081.64     1045.49      9.28 o 
  -1   3   0     1470.42     1470.06     27.65 o 
   0   3   0     1014.25      992.65     11.89 o 
   1   3   0     1663.91     1573.12     18.56 o 
   2   3   0      363.71      353.66     12.42 o 
   3   3   0       21.18       28.97      5.02 o 
   4   3   0     1845.23     1875.11     42.43 o 
   5   3   0       45.35       55.94      4.46 o 
   6   3   0     1800.32     1939.45     28.00 o 
   7   3   0      145.22      144.85      8.23 o 
   8   3   0     1657.78     1710.57     30.05 o 
   9   3   0      122.67      118.32      8.48 o 
  10   3   0      105.17      101.34      8.34 o 
  11   3   0      100.20       97.20      8.64 o 
  12   3   0        4.61        1.97      4.87 o 
  13   3   0       92.16       97.86     17.77 o 
 -14   4   0        0.17       -8.94      5.96 o 
 -13   4   0      313.86      293.57     24.42 o 
 -12   4   0        4.95        5.86      4.72 o 
 -11   4   0       65.94       59.81     10.59 o 
 -10   4   0      155.92      153.43     15.78 o 
  -9   4   0        4.22        3.46      2.33 o 
  -8   4   0      117.77      126.54      7.32 o 
  -7   4   0      121.20      118.88      4.95 o 
  -6   4   0        5.13        4.86      1.13 o 
  -5   4   0      479.17      433.43      8.43 o 
  -4   4   0      787.18      902.15     10.17 o 
  -3   4   0     2293.30     2502.22     16.55 o 
  -2   4   0       48.84       41.62      2.24 o 
  -1   4   0       20.91       21.11      2.21 o 
   0   4   0      218.41      194.77      6.97 o 
   1   4   0      732.57      729.97     11.62 o 
   2   4   0        7.85        9.89      2.10 o 
   3   4   0      329.20      288.97     24.43 o 
   4   4   0     1246.07     1189.24     35.80 o 
   5   4   0      504.35      534.54     26.05 o 
   6   4   0      125.54      150.56      9.04 o 
   7   4   0      449.13      470.39     15.15 o 
   8   4   0      219.39      228.51     11.09 o 
   9   4   0      160.00      158.28      9.71 o 
  10   4   0       13.61       12.81      3.21 o 
  11   4   0       57.07       58.29      6.65 o 
  12   4   0      165.15      166.87     22.18 o 
  13   4   0        6.51       -0.30      5.94 o 
 -13   5   0       27.31       22.86      7.89 o 
 -12   5   0       64.46       42.08      9.45 o 
 -11   5   0      171.85      190.90      9.77 o 
 -10   5   0        2.93        1.02      2.34 o 
  -9   5   0       13.61       12.90      2.91 o 
  -8   5   0        1.22        1.79      2.06 o 
  -7   5   0      164.60      152.77      5.38 o 
  -6   5   0       26.57       27.73      2.18 o 
  -5   5   0       75.26       57.53      3.14 o 
  -4   5   0     1955.67     2196.02     23.91 o 
  -3   5   0      740.31      728.91     12.16 o 
  -2   5   0      602.92      654.65      9.18 o 
  -1   5   0      958.57     1080.01     13.99 o 
   0   5   0     3209.39     3270.62     31.31 o 
   1   5   0      874.66      914.16     14.57 o 
   2   5   0      535.79      542.85     15.28 o 
   3   5   0      337.81      271.35     10.28 o 
   4   5   0      175.32      199.79      8.93 o 
   5   5   0       10.82       11.40      3.44 o 
   6   5   0       20.93       26.99      6.37 o 
   7   5   0      110.61      100.91      7.22 o 
   8   5   0       17.32       14.15      3.05 o 
   9   5   0        9.86        7.62      2.49 o 
  10   5   0       14.92        9.81      3.22 o 
  11   5   0      218.98      272.87     27.13 o 
  12   5   0       63.31       86.35     16.34 o 
 -13   6   0      284.88      340.72     28.18 o 
 -12   6   0       92.39      100.25     14.92 o 
 -11   6   0        6.89       19.47      7.27 o 
 -10   6   0       54.21       45.68      7.10 o 
  -9   6   0      408.86      383.29     16.73 o 
  -8   6   0      323.63      297.42      8.01 o 
  -7   6   0      212.78      214.03      6.46 o 
  -6   6   0     1467.41     1408.63     23.32 o 
  -5   6   0     1020.12     1056.39     18.52 o 
  -4   6   0      381.85      379.44      8.47 o 
  -3   6   0      196.97      192.91      6.51 o 
  -2   6   0       11.06       13.59      1.59 o 
  -1   6   0     1032.71     1051.04     15.22 o 
   0   6   0     1048.71     1092.06     17.75 o 
   1   6   0      231.34      253.64      8.49 o 
   2   6   0      536.68      594.77     16.07 o 
   3   6   0     1729.09     1762.17     44.90 o 
   4   6   0       70.79       70.62      5.06 o 
   5   6   0      550.89      577.96     15.69 o 
   6   6   0       19.18       25.36      3.83 o 
   7   6   0       66.52       83.16     12.77 o 
   8   6   0      552.04      549.93     17.73 o 
   9   6   0       84.98       83.65      7.25 o 
  10   6   0       65.82       78.25     14.73 o 
  11   6   0      301.36      340.92     30.87 o 
  12   6   0       48.85       54.54     13.28 o 
 -13   7   0       29.54       33.06      9.35 o 
 -12   7   0       25.05       26.88      9.04 o 
 -11   7   0       33.71       30.93      9.14 o 
 -10   7   0       42.12       33.28      8.53 o 
  -9   7   0      175.45      196.61     12.30 o 
  -8   7   0       69.62       71.08      9.10 o 
  -7   7   0       12.16        8.52      2.65 o 
  -6   7   0       50.22       61.43      5.12 o 
  -5   7   0        0.54        0.55      1.41 o 
  -4   7   0     3163.76     3089.08     23.43 o 
  -3   7   0     1204.27     1257.35     16.38 o 
  -2   7   0       69.22       78.33      3.90 o 
  -1   7   0     1179.20     1135.80     17.20 o 
   0   7   0       32.41       29.39      3.41 o 
   1   7   0        0.89        0.05      1.37 o 
   2   7   0     2917.08     3086.21     34.16 o 
   3   7   0       87.20      101.22      6.34 o 
   4   7   0      867.58      823.99     44.22 o 
   5   7   0       71.50       78.32      6.59 o 
   6   7   0        0.04       -2.11      1.96 o 
   7   7   0      547.97      523.11     17.28 o 
   8   7   0      122.07      116.76      8.55 o 
   9   7   0       56.14       54.30      9.00 o 
  10   7   0      157.41      150.85     20.25 o 
  11   7   0      140.25      141.73     20.60 o 
 -12   8   0      136.70      156.67     19.84 o 
 -11   8   0      134.98      138.21     17.78 o 
 -10   8   0       85.40       84.10     13.61 o 
  -9   8   0     1192.69     1205.80     49.22 o 
  -8   8   0      462.04      462.73     19.78 o 
  -7   8   0      518.81      502.03     18.78 o 
  -6   8   0     1134.17     1163.61     28.11 o 
  -5   8   0      256.04      255.81     10.16 o 
  -4   8   0       68.72       63.57      4.81 o 
  -3   8   0       16.45       17.74      2.49 o 
  -2   8   0       22.00       13.20      1.71 o 
  -1   8   0      298.98      291.52      9.03 o 
   0   8   0      115.04      114.39      6.09 o 
   1   8   0       39.46       37.88      5.05 o 
   2   8   0       28.33       36.08      9.22 o 
   3   8   0       37.29       28.51      5.92 o 
   4   8   0     1842.66     1901.33     33.93 o 
   5   8   0        0.75        1.36      1.95 o 
   6   8   0      876.13      794.69     22.08 o 
   7   8   0      841.38      853.90     43.12 o 
   8   8   0      302.93      300.46     26.92 o 
   9   8   0       39.20       63.08     13.04 o 
  10   8   0      245.68      260.17     27.11 o 
  11   8   0        2.02        6.02      5.82 o 
 -12   9   0      120.55      117.38     17.74 o 
 -11   9   0       57.65       58.89     12.63 o 
 -10   9   0        1.92        6.34      4.29 o 
  -9   9   0      140.43      182.95     20.18 o 
  -8   9   0       25.30       33.98      8.84 o 
  -7   9   0      196.34      167.88     18.22 o 
  -6   9   0      279.07      273.42     18.46 o 
  -5   9   0       70.11       66.13      4.76 o 
  -4   9   0       19.69       22.36      2.85 o 
  -3   9   0        6.41       10.73      2.25 o 
  -2   9   0      516.22      499.97     12.38 o 
  -1   9   0      283.99      282.97     11.55 o 
   0   9   0      250.59      251.86     16.61 o 
   1   9   0       15.74       17.39      5.13 o 
   2   9   0      333.13      349.82     15.44 o 
   3   9   0      316.73      333.83     15.07 o 
   4   9   0      130.91      107.09      8.70 o 
   5   9   0      255.41      233.19     12.58 o 
   6   9   0       30.87       36.92      9.71 o 
   7   9   0      956.99      921.94     46.14 o 
   8   9   0        4.25       -7.08      5.15 o 
   9   9   0      614.24      628.66     41.33 o 
  10   9   0      246.86      226.59     25.71 o 
 -11  10   0       22.41       34.00      9.55 o 
 -10  10   0      105.15      157.43     20.11 o 
  -9  10   0      209.86      203.22     22.16 o 
  -8  10   0      216.75      164.49     19.26 o 
  -7  10   0       27.25       18.55      4.75 o 
  -6  10   0      124.49      140.44     11.19 o 
  -5  10   0      258.37      268.24      9.78 o 
  -4  10   0       57.30       57.07      4.81 o 
  -3  10   0       11.02        9.60      2.35 o 
  -2  10   0     1295.05     1291.84     27.72 o 
  -1  10   0       51.21       44.76      4.22 o 
   0  10   0      353.00      368.04     14.06 o 
   1  10   0      289.10      290.82     23.10 o 
   2  10   0      148.35      161.38     17.43 o 
   3  10   0      529.33      500.72     19.56 o 
   4  10   0        4.96        5.75      2.29 o 
   5  10   0       66.92       74.36     13.05 o 
   6  10   0       72.23       86.59     14.44 o 
   7  10   0       21.12       26.45      8.87 o 
   8  10   0        1.35      -10.73      7.15 o 
   9  10   0       21.97       14.46      7.41 o 
  -9  11   0      235.77      220.60     24.07 o 
  -8  11   0        5.09       10.80      6.02 o 
  -7  11   0        1.29       -0.22      2.82 o 
  -6  11   0      156.05      169.36     12.61 o 
  -5  11   0      106.43       98.55      9.66 o 
  -4  11   0        0.51        2.05      2.67 o 
  -3  11   0       31.34       29.72      3.91 o 
  -2  11   0       34.43       36.67      4.00 o 
  -1  11   0     1315.08     1292.54     27.78 o 
   0  11   0     1541.84     1661.75     39.24 o 
   1  11   0       41.88       28.30      8.42 o 
   2  11   0       95.84       86.80     13.60 o 
   3  11   0      215.23      204.22     21.14 o 
   4  11   0       20.03        9.36      6.36 o 
   5  11   0        0.04        0.89      3.98 o 
   6  11   0        2.29        4.26      4.98 o 
   7  11   0       33.92       27.77      9.58 o 
   8  11   0      540.49      569.18     40.21 o 
  -8  12   0      100.18      100.71     16.56 o 
  -7  12   0        4.64       12.17      4.39 o 
  -6  12   0       48.77       53.80     17.30 o 
  -5  12   0      193.52      169.70     13.11 o 
  -4  12   0        3.49        5.72      2.98 o 
  -3  12   0       39.35       38.81      6.30 o 
  -2  12   0       26.09       17.56      4.76 o 
  -1  12   0     1568.04     1526.10     31.95 o 
   0  12   0        8.93       10.82      4.19 o 
   1  12   0      525.02      516.85     23.60 o 
   2  12   0      329.49      375.07     29.61 o 
   3  12   0       71.38       71.11     13.44 o 
   4  12   0        3.36       -8.02      6.61 o 
   5  12   0       34.93       33.02     10.61 o 
   6  12   0       24.96       28.66      9.32 o 
  -6  13   0       85.36      100.65     10.73 o 
  -5  13   0      238.27      221.12     15.66 o 
  -4  13   0       18.37       14.18      4.24 o 
  -3  13   0       12.95        8.79      5.74 o 
  -2  13   0      554.99      557.57     24.29 o 
  -1  13   0       19.76       16.72      4.92 o 
   0  13   0      553.74      516.73     24.45 o 
   1  13   0       55.58       54.16      8.19 o 
   2  13   0        0.10       -8.38      5.58 o 
   3  13   0      129.27      131.30     18.89 o 
   4  13   0       75.48      104.83     16.81 o 
  -4  14   0       51.74       37.53      6.96 o 
  -3  14   0       10.32        4.49      7.20 o 
  -2  14   0       84.01       86.43     14.19 o 
  -1  14   0      408.65      438.75     23.39 o 
   0  14   0       49.95       42.87      7.56 o 
   1  14   0       92.63       86.74     14.84 o 
  -2 -14   1      115.97      112.68     12.31 o 
  -1 -14   1      185.09      163.06     14.51 o 
   0 -14   1      533.21      576.83     26.88 o 
   1 -14   1       26.77       18.15      5.72 o 
   2 -14   1      349.05      363.06     28.71 o 
   3 -14   1       29.00       37.40      9.17 o 
   4 -14   1      110.58      107.71     11.48 o 
   5 -14   1      365.56      332.24     20.10 o 
  -5 -13   1        0.59       -9.46      6.31 o 
  -4 -13   1      349.09      376.16     31.23 o 
  -3 -13   1       69.26       78.77     14.39 o 
  -2 -13   1      156.38      168.95     14.42 o 
  -1 -13   1      209.58      201.44     15.41 o 
   0 -13   1      269.97      267.84     17.46 o 
   1 -13   1      444.25      444.35     22.32 o 
   2 -13   1       34.19       46.06     10.45 o 
   3 -13   1       13.71       19.39      5.22 o 
   4 -13   1      459.62      540.62     24.35 o 
   5 -13   1      555.26      585.94     25.69 o 
   6 -13   1       18.24       20.57      5.03 o 
   7 -13   1       18.80       19.38      7.87 o 
  -7 -12   1       94.28       81.14     15.56 o 
  -6 -12   1        3.07        2.69      5.12 o 
  -5 -12   1        0.78       -2.65      5.31 o 
  -4 -12   1      398.15      427.59     31.76 o 
  -3 -12   1        1.09       -0.21      5.14 o 
  -2 -12   1        0.58        4.83      3.78 o 
  -1 -12   1        7.25        4.62      3.14 o 
   0 -12   1       58.51       62.88      8.16 o 
   1 -12   1        0.94        4.60      2.86 o 
   2 -12   1       53.24       43.38      6.88 o 
   3 -12   1      162.59      131.85     11.57 o 
   4 -12   1      610.89      630.43     25.09 o 
   5 -12   1       22.60       19.56      7.46 o 
   6 -12   1      117.01      112.57     10.96 o 
   7 -12   1       63.51       55.30      8.36 o 
   8 -12   1        2.15       -0.64      4.05 o 
  -8 -11   1       36.57       46.15     11.64 o 
  -7 -11   1      118.99      121.34     17.72 o 
  -6 -11   1       39.52       33.47      9.57 o 
  -5 -11   1       20.54       16.66      8.00 o 
  -4 -11   1      115.84      140.16     17.32 o 
  -3 -11   1      189.13      196.07     20.10 o 
  -2 -11   1       46.11       46.71     10.11 o 
  -1 -11   1       72.91       81.59      8.95 o 
   0 -11   1        1.63        2.11      3.86 o 
   1 -11   1        2.86        0.83      2.95 o 
   2 -11   1       37.65       60.02      5.06 o 
   3 -11   1       40.60       38.89      4.40 o 
   4 -11   1      315.80      314.98     12.03 o 
   5 -11   1      203.29      186.29     14.23 o 
   6 -11   1        2.00        4.58      3.02 o 
   7 -11   1        1.57        4.00      7.73 o 
   8 -11   1      125.46      122.14     17.57 o 
   9 -11   1       70.94       71.20     13.92 o 
  10 -11   1       70.49       84.39     15.49 o 
  -9 -10   1       75.98       59.35     13.55 o 
  -8 -10   1      361.96      398.98     31.97 o 
  -7 -10   1        8.17       11.46      6.63 o 
  -6 -10   1       35.88       32.29      9.05 o 
  -5 -10   1      138.73      140.35     17.27 o 
  -4 -10   1       38.60       35.25      5.35 o 
  -3 -10   1      393.55      390.21     26.81 o 
  -2 -10   1      108.93       91.76     12.86 o 
  -1 -10   1       73.26       79.10     11.87 o 
   0 -10   1     2309.78     2298.66     33.55 o 
   1 -10   1        3.56        1.64      2.01 o 
   2 -10   1       25.98       26.40      3.30 o 
   3 -10   1      144.98      141.44      7.83 o 
   4 -10   1      164.81      169.19      8.38 o 
   5 -10   1       78.88       72.17      5.45 o 
   6 -10   1      140.85      138.13     11.15 o 
   7 -10   1       33.64       40.87      7.59 o 
   8 -10   1       67.21       65.85     12.64 o 
   9 -10   1       84.90       90.71     15.02 o 
  10 -10   1        3.84       -0.37      4.47 o 
  11 -10   1       29.79       29.65      9.17 o 
 -10  -9   1       30.53       22.71      8.40 o 
  -9  -9   1        1.35        3.91      4.01 o 
  -8  -9   1       10.10       12.38      7.35 o 
  -7  -9   1      695.99      674.60     38.67 o 
  -6  -9   1      553.23      573.55     20.10 o 
  -5  -9   1     1171.24     1119.18     36.66 o 
  -4  -9   1      108.95      100.38      8.45 o 
  -3  -9   1       68.54       62.27      6.65 o 
  -2  -9   1      189.20      182.29     11.11 o 
  -1  -9   1       25.77       20.86      4.16 o 
   0  -9   1     1630.83     1652.19     27.36 o 
   1  -9   1       51.26       55.59      3.85 o 
   2  -9   1       57.21       64.44      4.55 o 
   3  -9   1       29.62       28.28      3.45 o 
   4  -9   1        7.74        6.35      1.81 o 
   5  -9   1      150.69      151.16      8.84 o 
   6  -9   1       55.49       61.23     14.12 o 
   7  -9   1       42.52       65.08     11.54 o 
   8  -9   1        2.59       -1.19      3.96 o 
   9  -9   1        3.21        3.03      4.07 o 
  10  -9   1      135.62      158.84     19.13 o 
  11  -9   1        5.91       10.98      6.50 o 
  12  -9   1       38.86       53.23     11.81 o 
 -11  -8   1       45.07       26.81      9.58 o 
 -10  -8   1       38.07       33.19     10.21 o 
  -9  -8   1      147.83      151.05     10.76 o 
  -8  -8   1      266.37      225.19     22.79 o 
  -7  -8   1      333.52      293.40     14.19 o 
  -6  -8   1      214.33      188.59     12.46 o 
  -5  -8   1       59.31       58.13      8.48 o 
  -4  -8   1      614.12      555.00     25.97 o 
  -3  -8   1     1263.88     1235.69     49.77 o 
  -2  -8   1       25.16       16.62      2.91 o 
  -1  -8   1      108.38      110.14      7.81 o 
   0  -8   1      384.34      368.21      9.50 o 
   1  -8   1      617.61      690.55     11.48 o 
   2  -8   1       65.36       60.67      3.46 o 
   3  -8   1      129.53      149.49      5.76 o 
   4  -8   1      839.28      833.64     16.21 o 
   5  -8   1      433.03      431.45     13.61 o 
   6  -8   1      506.02      502.91     17.62 o 
   7  -8   1       52.56       49.28      6.19 o 
   8  -8   1        1.97       -0.07      3.76 o 
   9  -8   1     1603.79     1639.56     56.51 o 
  10  -8   1      107.62      114.18     15.67 o 
  11  -8   1        0.32       -3.40      4.94 o 
  12  -8   1      676.08      766.81     42.73 o 
 -12  -7   1      119.28      106.71     18.00 o 
 -11  -7   1       51.88       48.26     12.42 o 
 -10  -7   1        8.52        3.82      5.71 o 
  -9  -7   1        0.65       -2.15      2.71 o 
  -8  -7   1      179.31      174.67     10.89 o 
  -7  -7   1      449.86      420.63     28.10 o 
  -6  -7   1       34.58       34.34      4.62 o 
  -5  -7   1       70.67       72.35      6.55 o 
  -4  -7   1     1162.40     1179.85     21.89 o 
  -3  -7   1       14.69       21.25      3.06 o 
  -2  -7   1       16.57       17.64      3.30 o 
  -1  -7   1      133.17      135.33      8.88 o 
   0  -7   1      826.03      847.85     16.92 o 
   1  -7   1     2191.07     2249.25     20.76 o 
   2  -7   1     1301.53     1485.59     16.75 o 
   3  -7   1      456.73      465.22     11.39 o 
   4  -7   1     2927.64     2835.02     22.77 o 
   5  -7   1     1035.77      984.63     15.43 o 
   6  -7   1      556.33      586.12     15.55 o 
   7  -7   1     2387.81     2286.02     24.98 o 
   8  -7   1     2074.16     2010.31     24.09 o 
   9  -7   1      408.80      415.77     25.06 o 
  10  -7   1        4.14        2.02      1.91 o 
  11  -7   1      104.45      111.00     15.30 o 
  12  -7   1        5.53        8.25      5.36 o 
  13  -7   1       62.15       85.50     14.49 o 
 -12  -6   1        4.32      -11.57      7.71 o 
 -11  -6   1       36.68       34.46     10.11 o 
 -10  -6   1       54.70       70.24      7.40 o 
  -9  -6   1       10.88        9.73      2.73 o 
  -8  -6   1      232.44      246.73     12.65 o 
  -7  -6   1      195.64      186.77     18.41 o 
  -6  -6   1       95.68       86.49     11.80 o 
  -5  -6   1      439.78      474.40     19.98 o 
  -4  -6   1      328.70      307.14     12.17 o 
  -3  -6   1        1.93       -0.71      2.85 o 
  -2  -6   1      275.77      257.59      9.66 o 
  -1  -6   1       89.06       81.84      6.26 o 
   0  -6   1     2270.68     2437.92     26.37 o 
   1  -6   1     1359.38     1455.01     15.33 o 
   2  -6   1      557.14      593.27     10.71 o 
   3  -6   1     1494.93     1443.70     19.03 o 
   4  -6   1     1750.51     1788.69     18.33 o 
   5  -6   1      607.95      605.15      9.99 o 
   6  -6   1      506.75      473.72     12.81 o 
   7  -6   1     1601.53     1609.57     24.45 o 
   8  -6   1     1646.28     1618.15     22.08 o 
   9  -6   1     1843.99     1865.96     28.29 o 
  10  -6   1       70.19       80.39      8.63 o 
  11  -6   1       89.69       99.41     14.26 o 
  12  -6   1      167.85      189.02     19.86 o 
  13  -6   1       15.41        5.20      5.04 o 
 -13  -5   1      518.84      538.26     41.15 o 
 -12  -5   1        4.90       -3.44      5.95 o 
 -11  -5   1       94.23       98.23     17.55 o 
 -10  -5   1       37.09       36.02      5.43 o 
  -9  -5   1       42.32       36.40     10.53 o 
  -8  -5   1      183.16      173.75     10.44 o 
  -7  -5   1       49.74       54.81      9.32 o 
  -6  -5   1       43.06       54.01      6.63 o 
  -5  -5   1       11.04        4.43      2.98 o 
  -4  -5   1       23.38       22.41      5.36 o 
  -3  -5   1        4.53        5.40      6.75 o 
  -2  -5   1       30.31       22.75      2.60 o 
  -1  -5   1      435.66      441.44     10.61 o 
   0  -5   1        5.46        3.72      1.11 o 
   1  -5   1     1605.32     1680.46     13.79 o 
   2  -5   1       97.07      112.89      4.25 o 
   3  -5   1       29.49       35.15      2.02 o 
   4  -5   1     1021.80     1075.01     13.22 o 
   5  -5   1      141.10      126.20      5.26 o 
   6  -5   1       22.53       17.34      2.03 o 
   7  -5   1      383.06      364.33      9.47 o 
   8  -5   1     3228.52     3220.62     54.68 o 
   9  -5   1       29.76       22.40      3.57 o 
  10  -5   1        0.96        0.06      1.58 o 
  11  -5   1     1201.49     1242.45     26.92 o 
  12  -5   1       20.46       22.78      7.01 o 
  13  -5   1      267.42      276.63     23.99 o 
  14  -5   1       78.10       81.80     13.97 o 
 -13  -4   1       63.06       49.76     12.08 o 
 -12  -4   1      264.77      262.55     15.06 o 
 -11  -4   1       32.87       31.14      5.22 o 
 -10  -4   1        6.53        6.31      2.75 o 
  -9  -4   1       79.52       73.14      8.76 o 
  -8  -4   1      207.71      203.47     11.03 o 
  -7  -4   1        1.74        3.26      2.06 o 
  -6  -4   1        0.16       -2.08      2.70 o 
  -5  -4   1      544.59      535.11     25.24 o 
  -4  -4   1     2050.69      935.11   1017.93 o 
  -3  -4   1       86.41       66.39      5.52 o 
  -2  -4   1       48.54       45.41      4.26 o 
  -1  -4   1     2175.51     2259.52     36.87 o 
   0  -4   1     6603.48     6461.85     30.44 o 
   1  -4   1      156.71      164.58      4.64 o 
   2  -4   1       13.83        8.61      1.20 o 
   3  -4   1     5420.54     5474.70     33.73 o 
   4  -4   1        1.06        1.27      0.77 o 
   5  -4   1       70.27       67.35      3.47 o 
   6  -4   1       20.88       23.06      2.50 o 
   7  -4   1       14.42        7.01      2.17 o 
   8  -4   1        8.21       10.25      2.52 o 
   9  -4   1      350.13      348.50     15.46 o 
  10  -4   1      153.19      147.56     14.92 o 
  11  -4   1       85.18       63.12     10.54 o 
  12  -4   1       36.68       40.63      9.22 o 
  13  -4   1       31.71       33.57      8.55 o 
  14  -4   1      619.15      635.08     35.87 o 
 -13  -3   1       72.71       58.27     13.94 o 
 -12  -3   1      209.09      247.24     14.75 o 
 -11  -3   1        9.87       17.36      3.89 o 
 -10  -3   1      286.62      265.91     13.93 o 
  -9  -3   1      325.29      330.72     14.81 o 
  -8  -3   1      310.51      318.12     13.64 o 
  -7  -3   1       42.58       40.48      4.79 o 
  -6  -3   1       60.66       53.42      5.71 o 
  -5  -3   1      765.64      871.54     30.70 o 
  -4  -3   1     2912.49     3060.28     37.79 o 
  -3  -3   1      400.74      408.83     12.55 o 
  -2  -3   1      188.04      219.10      8.24 o 
  -1  -3   1     1017.86     1108.62     16.30 o 
   0  -3   1      149.92      129.08      5.26 o 
   1  -3   1       34.01       33.64      1.63 o 
   2  -3   1       36.53       34.54      1.67 o 
   3  -3   1      450.74      431.03      7.13 o 
   4  -3   1      980.12      906.47     14.23 o 
   5  -3   1      117.40      100.33      5.17 o 
   6  -3   1      711.88      678.87     17.51 o 
   7  -3   1       23.14       37.17      4.62 o 
   8  -3   1     1515.50     1463.54     29.24 o 
   9  -3   1      620.09      619.82     16.82 o 
  10  -3   1       49.17       39.45      7.86 o 
  11  -3   1      281.43      322.12     21.98 o 
  12  -3   1       33.95       35.15      8.09 o 
  13  -3   1       41.80       30.87      8.00 o 
  14  -3   1        0.24       -0.32      3.51 o 
 -14  -2   1      154.40      148.61     22.37 o 
 -13  -2   1        6.73        8.32      3.93 o 
 -12  -2   1      254.00      244.38     27.04 o 
 -11  -2   1      957.66      959.64     32.41 o 
 -10  -2   1      103.48      108.05      9.12 o 
  -9  -2   1      321.36      307.76     14.32 o 
  -8  -2   1      327.09      315.54     13.63 o 
  -7  -2   1        0.03       -0.53      1.30 o 
  -6  -2   1      444.83      519.13     15.22 o 
  -5  -2   1      248.01      219.84      9.21 o 
  -4  -2   1     1814.54     1813.39     27.59 o 
  -3  -2   1      895.09      909.76     17.19 o 
  -2  -2   1     3386.58     3468.31     40.11 o 
  -1  -2   1     3551.66     3542.46     33.63 o 
   0  -2   1      313.13      293.64      5.10 o 
   1  -2   1        6.32        5.33      0.70 o 
   2  -2   1        0.23        2.66      0.83 o 
   3  -2   1     5959.62     5754.68     30.35 o 
   4  -2   1     1372.72     1355.57     31.48 o 
   5  -2   1      452.30      436.63     12.05 o 
   6  -2   1     3647.80     3871.44     38.75 o 
   7  -2   1     1937.55     1324.84    604.53 o 
   8  -2   1        6.11        5.48      3.13 o 
   9  -2   1       25.32       31.02      6.36 o 
  10  -2   1      391.14      389.81     15.94 o 
  11  -2   1        0.73       -3.94      4.49 o 
  12  -2   1      182.47      186.25     16.96 o 
  13  -2   1        0.18       -2.35      7.09 o 
  14  -2   1        8.35       -0.51      2.42 o 
 -14  -1   1      125.25      149.33     22.40 o 
 -13  -1   1      489.88      547.96     23.62 o 
 -12  -1   1      664.05      681.08     25.23 o 
 -11  -1   1       25.60       26.26      5.00 o 
 -10  -1   1        2.24        4.80      3.21 o 
  -9  -1   1      506.90      520.41     22.72 o 
  -8  -1   1     1408.76     1358.77     28.50 o 
  -7  -1   1      727.37      696.20     19.12 o 
  -6  -1   1       62.43       70.30      5.68 o 
  -5  -1   1       20.58       10.42      2.80 o 
  -4  -1   1     3108.09     2911.81     38.55 o 
  -3  -1   1       20.51       15.20      2.67 o 
  -2  -1   1        6.00        6.70      1.91 o 
  -1  -1   1      167.48      154.94      5.51 o 
   1  -1   1     4370.88     4335.86     38.18 o 
   2  -1   1      197.35      198.63      5.08 o 
   3  -1   1     1300.42     1309.38     15.06 o 
   4  -1   1     3313.36     3294.93     27.32 o 
   5  -1   1      119.52      126.70      6.01 o 
   6  -1   1      237.45      216.28      8.57 o 
   7  -1   1      391.65      412.29     12.82 o 
   8  -1   1        0.56       -0.64      1.90 o 
   9  -1   1        5.27        2.48      2.86 o 
  10  -1   1       60.43       56.80      6.03 o 
  11  -1   1        6.80        8.87      2.38 o 
  12  -1   1        7.96       13.73      4.12 o 
  13  -1   1        0.37       -7.29      4.86 o 
  14  -1   1        9.04       19.08      8.77 o 
 -14   0   1       28.89       37.64     16.67 o 
 -13   0   1      217.46      238.62     15.89 o 
 -12   0   1       98.84      105.14     13.03 o 
 -11   0   1      236.13      229.36     14.35 o 
 -10   0   1     1004.37     1012.80     35.96 o 
  -9   0   1       51.07       46.35      7.85 o 
  -8   0   1        2.73        3.43      3.14 o 
  -7   0   1      268.43      213.63     40.75 o 
  -6   0   1       98.58       99.19      6.96 o 
  -5   0   1      717.65      668.57     15.07 o 
  -4   0   1      621.76      603.56     13.01 o 
  -3   0   1       75.54       75.60      5.85 o 
  -2   0   1     7265.36     7027.38     47.17 o 
  -1   0   1      468.80      432.77      9.63 o 
   1   0   1     1459.56     1528.28     19.36 o 
   2   0   1    16069.49    15311.98    162.34 o 
   3   0   1     8067.57     8021.62     61.47 o 
   4   0   1     6818.21     6934.15     41.91 o 
   5   0   1      195.07      178.13      8.20 o 
   6   0   1      306.68      279.95      9.15 o 
   7   0   1      106.40       86.03      5.04 o 
   8   0   1      188.93      176.43      9.82 o 
   9   0   1      158.83      158.87      9.97 o 
  10   0   1       83.08       91.55     13.44 o 
  11   0   1      447.72      457.81     34.31 o 
  12   0   1      153.21      141.08     11.06 o 
  13   0   1       24.36       18.07      4.79 o 
  14   0   1      100.18       85.35     17.26 o 
 -14   1   1       34.45       47.43      7.70 o 
 -13   1   1       49.62       65.72      8.98 o 
 -12   1   1        2.89        0.88      4.07 o 
 -11   1   1      220.20      220.02     18.23 o 
 -10   1   1      131.39      134.06     13.92 o 
  -9   1   1      244.42      242.31     14.53 o 
  -8   1   1      369.84      371.10     20.01 o 
  -7   1   1        2.17        3.10      1.92 o 
  -6   1   1      473.35      186.46    225.74 o 
  -5   1   1      429.70      381.76     11.87 o 
  -4   1   1      296.47      286.21      9.46 o 
  -3   1   1     3156.87     3164.91     38.91 o 
  -2   1   1      364.91      372.27     11.94 o 
  -1   1   1     7937.72     7720.26     45.55 o 
   0   1   1     7705.16     7595.90     74.74 o 
   1   1   1      451.38      441.35     12.66 o 
   2   1   1      152.30      166.13      9.41 o 
   3   1   1     1276.84     1201.38     52.95 o 
   4   1   1       15.00       16.67      2.27 o 
   5   1   1        2.90        2.69      1.31 o 
   6   1   1      418.03      530.77     27.16 o 
   7   1   1      963.29      981.04     20.52 o 
   8   1   1       16.21       10.37      2.64 o 
   9   1   1        0.06        2.11      2.04 o 
  10   1   1      803.58      825.53     23.29 o 
  11   1   1     1334.24     1344.01     31.36 o 
  12   1   1      487.02      500.71     20.00 o 
  13   1   1       30.44       28.13     10.83 o 
 -14   2   1      255.28      283.90     23.97 o 
 -13   2   1       58.64       56.19     10.71 o 
 -12   2   1      186.81      211.08     19.35 o 
 -11   2   1        4.66        6.52      4.32 o 
 -10   2   1      138.91      140.00     14.11 o 
  -9   2   1     3297.75     3365.78     48.05 o 
  -8   2   1     1147.49     1212.36     27.14 o 
  -7   2   1       49.16       41.28      6.88 o 
  -6   2   1     4235.50     4483.22     45.91 o 
  -5   2   1     1718.90     1770.15     40.74 o 
  -4   2   1        1.95        0.46      1.09 o 
  -3   2   1     1078.61     1023.50     15.97 o 
  -2   2   1      659.44      612.00      7.85 o 
  -1   2   1       10.36       10.66      2.43 o 
   0   2   1      957.27      952.97      9.97 o 
   1   2   1     1017.06     1054.42      9.43 o 
   2   2   1      418.62      372.27      7.09 o 
   3   2   1     1052.06      940.86     27.31 o 
   4   2   1        6.24       11.57      1.73 o 
   5   2   1      601.14      635.18     13.12 o 
   6   2   1        1.06        8.02      1.94 o 
   7   2   1      909.72      845.99     18.41 o 
   8   2   1      185.83      190.22      9.54 o 
   9   2   1      324.56      313.58     14.77 o 
  10   2   1      899.03      881.20     23.14 o 
  11   2   1        0.51       -2.75      2.24 o 
  12   2   1      128.32      136.06     19.73 o 
  13   2   1        1.16       17.21      8.13 o 
 -14   3   1      116.89      129.66     16.71 o 
 -13   3   1       44.00       39.83      9.01 o 
 -12   3   1       10.00       18.96      6.81 o 
 -11   3   1      144.82      163.25     16.71 o 
 -10   3   1     1021.07     1029.81     27.14 o 
  -9   3   1     1250.12     1207.97     55.57 o 
  -8   3   1      134.97      127.43      7.20 o 
  -7   3   1      597.83      639.13     18.23 o 
  -6   3   1       19.37        7.21      1.99 o 
  -5   3   1        0.74        4.08      0.88 o 
  -4   3   1      413.99      372.83     11.20 o 
  -3   3   1       49.04       51.79      2.87 o 
  -2   3   1       80.32       74.84      4.04 o 
  -1   3   1     1148.02     1103.40     13.65 o 
   0   3   1      160.67      172.89      5.11 o 
   1   3   1       70.97       72.58      3.19 o 
   2   3   1     3978.24     4120.81     29.26 o 
   3   3   1       13.45       12.13      1.76 o 
   4   3   1      117.29       91.79     10.01 o 
   5   3   1      203.14      221.03      7.95 o 
   6   3   1      434.69      431.67     12.01 o 
   7   3   1      866.66      918.56     18.95 o 
   8   3   1     1155.63     1133.20     22.51 o 
   9   3   1      544.52      519.49     16.24 o 
  10   3   1      300.49      299.66     13.19 o 
  11   3   1      187.54      182.18     10.79 o 
  12   3   1      348.31      313.34     30.13 o 
  13   3   1        7.40        4.75      6.08 o 
 -14   4   1       35.18       39.55      9.67 o 
 -13   4   1      287.42      309.78     25.62 o 
 -12   4   1        9.88        7.02      4.12 o 
 -11   4   1        8.65       -0.10      4.04 o 
 -10   4   1     1003.62      996.13     26.88 o 
  -9   4   1       40.96       39.83      8.10 o 
  -8   4   1      957.99      897.49     14.15 o 
  -7   4   1        4.33        4.89      1.11 o 
  -6   4   1       68.80       62.47      2.59 o 
  -5   4   1      780.39      781.96     22.60 o 
  -4   4   1      177.52      171.37      7.26 o 
  -3   4   1     1639.70     1847.86     13.65 o 
  -2   4   1      909.39      923.87     12.02 o 
  -1   4   1     1576.81     1603.18     18.58 o 
   0   4   1      405.67      409.09      8.94 o 
   1   4   1       70.27       73.23      3.74 o 
   2   4   1     1693.23     1719.27     22.20 o 
   3   4   1     1094.40     1103.31     17.77 o 
   4   4   1      415.22      403.66     26.07 o 
   5   4   1      379.34      387.78     22.85 o 
   6   4   1      669.00      634.72     18.88 o 
   7   4   1       56.09       37.75      4.32 o 
   8   4   1       94.42       92.50      6.47 o 
   9   4   1        7.98        5.52     10.11 o 
  10   4   1       66.49       65.03      9.94 o 
  11   4   1      300.24      312.78     29.12 o 
  12   4   1        4.28        3.82      5.19 o 
  13   4   1        9.48       15.32      8.67 o 
 -13   5   1      823.95      956.37     46.16 o 
 -12   5   1        0.23       -7.22      4.81 o 
 -11   5   1      121.28      135.73     16.34 o 
 -10   5   1      585.52      575.56     20.84 o 
  -9   5   1      129.74      120.20      6.24 o 
  -8   5   1      189.56      173.03      5.70 o 
  -7   5   1      436.69      434.50     15.23 o 
  -6   5   1      193.33      202.47      8.40 o 
  -5   5   1     1015.64     1055.68     21.02 o 
  -4   5   1     1165.24     1294.58     17.59 o 
  -3   5   1       21.34       31.11      2.27 o 
  -2   5   1     2305.22     2414.19     30.51 o 
  -1   5   1       10.65        8.74      1.98 o 
   0   5   1      903.56      936.09     15.21 o 
   1   5   1     1009.40     1155.32     16.42 o 
   2   5   1      336.09      353.17     15.14 o 
   3   5   1       75.83       45.00      5.62 o 
   4   5   1      648.28      662.06     16.80 o 
   5   5   1      170.43      148.76      6.77 o 
   6   5   1      398.50      400.07     12.33 o 
   7   5   1      379.55      369.14      9.26 o 
   8   5   1        3.38        3.24      2.70 o 
   9   5   1       52.06       51.41      5.05 o 
  10   5   1       45.06       44.91     11.02 o 
  11   5   1       62.77       73.38     14.66 o 
  12   5   1        0.84        3.53      4.27 o 
 -13   6   1       66.54       44.03     10.63 o 
 -12   6   1        7.65        7.94      6.42 o 
 -11   6   1      141.42      150.31     17.86 o 
 -10   6   1      177.44      169.19     18.22 o 
  -9   6   1       46.70       32.78      5.04 o 
  -8   6   1        6.50        1.59      3.11 o 
  -7   6   1        9.28       11.29      3.76 o 
  -6   6   1     1027.82     1007.04     22.71 o 
  -5   6   1      145.81      136.72      5.35 o 
  -4   6   1        6.10        7.11      1.81 o 
  -3   6   1     2769.02     2912.01     22.32 o 
  -2   6   1     2240.96     2300.84     22.97 o 
  -1   6   1        7.33       10.07      2.04 o 
   0   6   1      299.16      325.38      9.85 o 
   1   6   1      213.86      216.47      7.91 o 
   2   6   1      130.85      120.97      8.84 o 
   3   6   1       16.26       28.55      3.71 o 
   4   6   1      178.79      191.81     11.11 o 
   5   6   1      151.26      164.29      8.49 o 
   6   6   1      254.35      251.86     21.89 o 
   7   6   1       40.02       44.80      3.47 o 
   8   6   1       57.24       54.35      3.81 o 
   9   6   1       75.46       51.28     11.92 o 
  10   6   1       71.57       77.25     14.73 o 
  11   6   1      544.83      605.62     41.77 o 
  12   6   1       95.74       70.98     15.26 o 
 -13   7   1      250.64      317.19     28.56 o 
 -12   7   1       11.59        0.77      4.42 o 
 -11   7   1        8.30       11.37      6.31 o 
 -10   7   1       38.83       22.27      7.80 o 
  -9   7   1      208.23      213.18     12.45 o 
  -8   7   1      128.42      129.54      9.44 o 
  -7   7   1      157.79      123.54      8.83 o 
  -6   7   1      484.88      486.51     16.72 o 
  -5   7   1      712.89      714.98     47.18 o 
  -4   7   1      415.42      418.40     10.81 o 
  -3   7   1        8.56        7.21      1.44 o 
  -2   7   1      194.86      190.29      7.21 o 
  -1   7   1      284.10      275.08      8.55 o 
   0   7   1      274.08      264.01      9.67 o 
   1   7   1       17.26       17.23      2.65 o 
   2   7   1        7.32        4.33      2.32 o 
   3   7   1     1466.51     1501.58     62.04 o 
   4   7   1      159.94      176.50      9.44 o 
   5   7   1      100.86       82.27      6.49 o 
   6   7   1       12.36        5.34      4.15 o 
   7   7   1      167.21      168.24      9.03 o 
   8   7   1      111.54      114.52      7.59 o 
   9   7   1      558.24      588.77     38.46 o 
  10   7   1      114.46      110.64     17.86 o 
  11   7   1       28.90       47.62     13.29 o 
 -12   8   1        9.37       14.09      7.17 o 
 -11   8   1       89.39       62.79     12.37 o 
 -10   8   1      234.66      262.84     24.38 o 
  -9   8   1      455.04      475.46     31.50 o 
  -8   8   1       13.21       17.36      3.88 o 
  -7   8   1       36.34       42.40      9.43 o 
  -6   8   1     1532.87     1473.33     36.17 o 
  -5   8   1      558.75      553.66     11.02 o 
  -4   8   1       17.24       12.48      2.32 o 
  -3   8   1      701.51      674.85     14.25 o 
  -2   8   1       16.56       16.95      2.58 o 
  -1   8   1      312.78      302.63      9.66 o 
   0   8   1        0.91        0.58      1.56 o 
   1   8   1      120.43      114.85      6.78 o 
   2   8   1     1156.15     1173.10     26.49 o 
   3   8   1       40.62       38.20      5.76 o 
   4   8   1      110.01       98.32      7.64 o 
   5   8   1       39.52       30.65      4.45 o 
   6   8   1       22.20       22.62      3.92 o 
   7   8   1       99.40      103.64     15.66 o 
   8   8   1     1417.46     1443.92     59.42 o 
   9   8   1        7.44        3.60      5.02 o 
  10   8   1      197.61      194.42     23.99 o 
 -11   9   1       14.80       30.40      9.41 o 
 -10   9   1      152.60      157.93     19.85 o 
  -9   9   1     1014.73      991.64     47.48 o 
  -8   9   1       19.08        5.33      4.91 o 
  -7   9   1      511.16      481.23     30.80 o 
  -6   9   1       14.77       17.34      4.13 o 
  -5   9   1        2.03        1.23      1.26 o 
  -4   9   1        1.28        1.20      2.08 o 
  -3   9   1      238.31      226.92      9.01 o 
  -2   9   1        2.75        0.54      1.36 o 
  -1   9   1      126.39      123.11      7.72 o 
   0   9   1       10.08        6.22      2.17 o 
   1   9   1      236.90      235.41     12.92 o 
   2   9   1      275.13      240.69     14.08 o 
   3   9   1      160.26      141.35      9.97 o 
   4   9   1        0.91       -0.14      2.96 o 
   5   9   1     1420.82     1316.81     52.55 o 
   6   9   1       10.24       21.91      8.20 o 
   7   9   1      284.79      283.05     26.34 o 
   8   9   1      358.54      347.76     30.28 o 
   9   9   1       81.95       94.06     17.15 o 
 -10  10   1       67.53       55.88     12.61 o 
  -9  10   1       18.74       22.88      7.70 o 
  -8  10   1        6.98        1.38      3.75 o 
  -7  10   1       24.98       46.11     10.98 o 
  -6  10   1      260.70      246.24     14.36 o 
  -5  10   1      904.65      858.44     58.30 o 
  -4  10   1       32.03       26.01      3.23 o 
  -3  10   1        1.11       -2.54      1.69 o 
  -2  10   1     1342.19     1338.06     21.67 o 
  -1  10   1        1.03        0.66      2.35 o 
   0  10   1       45.87       46.04      5.26 o 
   1  10   1     1489.00     1479.39     53.15 o 
   2  10   1       22.37       13.02      3.63 o 
   3  10   1       15.82       11.44      3.34 o 
   4  10   1       84.20       90.36     14.18 o 
   5  10   1       56.67       46.30     10.70 o 
   6  10   1      273.24      298.05     27.04 o 
   7  10   1        1.15      -10.48      6.99 o 
   8  10   1        7.38        0.94      5.02 o 
  -9  11   1       42.14       42.89     10.73 o 
  -8  11   1        0.10       -0.95      4.16 o 
  -7  11   1       40.40       40.85      6.82 o 
  -6  11   1      358.73      363.40     18.40 o 
  -5  11   1      579.76      610.25     23.31 o 
  -4  11   1       17.78       13.51      4.07 o 
  -3  11   1        4.96        4.59      2.66 o 
  -2  11   1      788.32      824.01     22.33 o 
  -1  11   1      123.11      127.86      8.95 o 
   0  11   1        0.57        4.15      2.73 o 
   1  11   1     1432.17     1463.02     55.85 o 
   2  11   1      123.07      100.29     15.15 o 
   3  11   1       51.26       47.48     11.23 o 
   4  11   1        2.73       -2.05      5.52 o 
   5  11   1        3.61        6.04      5.81 o 
   6  11   1      117.28      126.34     18.41 o 
   7  11   1        0.43        0.58      3.78 o 
  -8  12   1       28.94       44.36     11.78 o 
  -7  12   1       28.18       29.94     10.05 o 
  -6  12   1      348.51      347.86     18.74 o 
  -5  12   1       79.99       77.52      8.89 o 
  -4  12   1       11.71       11.86      4.04 o 
  -3  12   1      250.22      248.94     15.53 o 
  -2  12   1      232.40      230.30     12.59 o 
  -1  12   1      211.17      218.44     14.50 o 
   0  12   1        5.54        3.98      3.00 o 
   1  12   1       34.65       34.17      6.42 o 
   2  12   1      739.15      855.38     45.76 o 
   3  12   1      275.73      268.08     25.93 o 
   4  12   1        1.14        1.96      4.41 o 
   5  12   1      546.67      528.51     37.89 o 
  -6  13   1      377.25      412.76     33.47 o 
  -5  13   1      233.91      232.20     24.93 o 
  -4  13   1      107.21      125.37     11.67 o 
  -3  13   1      231.46      249.49     16.31 o 
  -2  13   1        1.40        1.62      2.93 o 
  -1  13   1        8.61        9.93      5.52 o 
   0  13   1      100.42       94.05     10.79 o 
   1  13   1      436.19      390.51     21.73 o 
   2  13   1      948.46     1024.50     52.25 o 
   3  13   1        0.11        6.82      5.51 o 
  -3 -14   2      165.02      181.90     15.81 o 
  -2 -14   2       33.17       40.44      8.15 o 
  -1 -14   2      721.23      754.35     30.76 o 
   0 -14   2        3.30        4.77      3.59 o 
   1 -14   2      105.75      121.15     12.47 o 
   2 -14   2      100.99      108.71     16.14 o 
   3 -14   2       18.33        2.83      3.91 o 
   4 -14   2        4.26        2.51      2.83 o 
   5 -14   2      279.92      327.85     20.23 o 
   6 -14   2       68.05       77.81     14.28 o 
  -5 -13   2        1.31       -2.67      5.02 o 
  -4 -13   2      303.55      298.49     27.31 o 
  -3 -13   2       31.78       46.60     11.08 o 
  -2 -13   2      115.00       90.82     10.44 o 
  -1 -13   2       62.91       62.18      8.61 o 
   0 -13   2      496.82      493.93     23.46 o 
   1 -13   2       77.28       85.20      9.92 o 
   2 -13   2        9.46       10.39      5.92 o 
   3 -13   2        5.52        1.23      3.50 o 
   4 -13   2       23.20       33.17      6.24 o 
   5 -13   2      291.61      327.67     19.45 o 
   6 -13   2        1.47        7.72      3.63 o 
   7 -13   2      403.76      425.98     23.00 o 
  -7 -12   2       11.65       13.95      6.90 o 
  -6 -12   2        4.63        7.46      5.26 o 
  -5 -12   2        0.42       -9.07      6.05 o 
  -4 -12   2      630.26      594.31     36.38 o 
  -3 -12   2       16.33       11.48      5.49 o 
  -2 -12   2       73.58       82.00      9.60 o 
  -1 -12   2      101.97      105.65     10.57 o 
   0 -12   2       69.28       57.05      7.63 o 
   1 -12   2       16.73       14.71      4.96 o 
   2 -12   2        0.12       -3.91      4.13 o 
   3 -12   2       16.32       20.55      4.62 o 
   4 -12   2      207.89      199.58     14.34 o 
   5 -12   2       75.39       70.16      8.75 o 
   6 -12   2      331.55      291.17     17.77 o 
   7 -12   2        4.70       10.23      4.25 o 
   8 -12   2       11.65       22.59      8.75 o 
   9 -12   2       79.21       79.71     14.66 o 
  -8 -11   2      172.05      169.64     21.47 o 
  -7 -11   2       48.97       68.91     13.65 o 
  -6 -11   2      183.78      196.17     21.23 o 
  -5 -11   2      348.37      351.63     27.48 o 
  -4 -11   2      131.18      147.87     17.47 o 
  -3 -11   2       36.21       37.85      8.66 o 
  -2 -11   2       13.36       14.69      6.22 o 
  -1 -11   2       76.78       66.25      7.88 o 
   0 -11   2       33.95       24.71      5.02 o 
   1 -11   2      375.50      372.59     18.02 o 
   2 -11   2        0.52        7.60      2.81 o 
   3 -11   2       45.45       48.17      5.03 o 
   4 -11   2      552.07      559.55     16.40 o 
   5 -11   2       97.73       99.38     12.56 o 
   6 -11   2       19.64       23.06      5.14 o 
   7 -11   2     1014.73     1039.99     32.95 o 
   8 -11   2       36.11       44.32     10.61 o 
   9 -11   2       60.59       49.45     11.40 o 
  10 -11   2       89.07      122.37     18.30 o 
  -9 -10   2       22.17        8.79      6.05 o 
  -8 -10   2      353.84      373.09     30.36 o 
  -7 -10   2        8.71        9.16      5.07 o 
  -6 -10   2      154.53      147.05     17.70 o 
  -5 -10   2      584.19      598.40     34.37 o 
  -4 -10   2      458.43      466.68     29.30 o 
  -3 -10   2      518.36      541.32     30.85 o 
  -2 -10   2     2222.83     2232.82     60.44 o 
  -1 -10   2       23.31       18.40      4.18 o 
   0 -10   2     1076.00     1031.94     28.48 o 
   1 -10   2       65.45       74.13      6.03 o 
   2 -10   2      165.83      162.79      8.64 o 
   3 -10   2      941.98      891.89     19.75 o 
   4 -10   2      166.01      154.25      8.26 o 
   5 -10   2       72.72       67.89      5.48 o 
   6 -10   2      520.91      501.91     21.34 o 
   7 -10   2       95.50       97.10     13.08 o 
   8 -10   2       22.62       17.76      6.70 o 
   9 -10   2      308.30      294.57     26.23 o 
  10 -10   2       20.62       28.71      9.84 o 
  11 -10   2       24.45       29.09      9.26 o 
 -10  -9   2       51.37       44.82     11.76 o 
  -9  -9   2       52.85       35.53     10.17 o 
  -8  -9   2       40.26       44.06     10.42 o 
  -7  -9   2       40.05       44.07     10.11 o 
  -6  -9   2        8.05        9.38      3.19 o 
  -5  -9   2       76.69       74.01      7.51 o 
  -4  -9   2     1374.75     1369.15     30.71 o 
  -3  -9   2     1222.42     1255.44     29.18 o 
  -2  -9   2        3.10        2.22      2.25 o 
  -1  -9   2       12.41        5.84      2.81 o 
   0  -9   2     1053.32     1078.70     16.85 o 
   1  -9   2      460.90      459.88     10.92 o 
   2  -9   2      233.76      229.75      9.55 o 
   3  -9   2       73.63       73.27      5.44 o 
   4  -9   2       66.76       60.34      4.89 o 
   5  -9   2      427.84      396.85     12.46 o 
   6  -9   2       67.07       72.51      7.94 o 
   7  -9   2      258.19      258.82     15.16 o 
   8  -9   2       82.98       61.87     11.58 o 
   9  -9   2       30.11       24.70      7.50 o 
  10  -9   2      239.09      263.42     24.36 o 
  11  -9   2      911.77     1072.41     50.32 o 
  12  -9   2       15.59       10.58      6.49 o 
 -11  -8   2        4.13        4.71      4.71 o 
 -10  -8   2       39.13       19.06      8.07 o 
  -9  -8   2      200.04      183.07     12.25 o 
  -8  -8   2      458.05      406.34     29.54 o 
  -7  -8   2       43.63       33.12      5.13 o 
  -6  -8   2     1022.28      894.56     24.98 o 
  -5  -8   2      392.08      372.31     19.97 o 
  -4  -8   2      896.08      873.66     23.30 o 
  -3  -8   2      397.98      411.11     23.03 o 
  -2  -8   2        0.14        2.83      1.34 o 
  -1  -8   2      839.63      816.69     18.20 o 
   0  -8   2     1354.08     1342.44     19.36 o 
   1  -8   2      115.24      142.22      5.71 o 
   2  -8   2      373.00      369.93      9.14 o 
   3  -8   2      349.37      423.08      9.72 o 
   4  -8   2       70.94       56.07      3.60 o 
   5  -8   2      543.67      532.11     15.34 o 
   6  -8   2      422.46      391.92     13.61 o 
   7  -8   2      551.22      534.60     15.77 o 
   8  -8   2      155.60      147.45     12.15 o 
   9  -8   2       15.52       14.09      3.15 o 
  10  -8   2      436.81      460.47     30.60 o 
  11  -8   2      144.11      135.37     17.80 o 
  12  -8   2       94.65       93.29     15.12 o 
 -12  -7   2      149.08      178.60     23.02 o 
 -11  -7   2      145.78      170.30     21.95 o 
 -10  -7   2      173.82      164.70     11.65 o 
  -9  -7   2      280.03      298.66     15.36 o 
  -8  -7   2       15.34        0.64      3.59 o 
  -7  -7   2       69.43      104.87     13.93 o 
  -6  -7   2      188.58      215.29     18.86 o 
  -5  -7   2       25.44       21.87      4.48 o 
  -4  -7   2      113.93      106.91      8.13 o 
  -3  -7   2       20.22       16.55      3.29 o 
  -2  -7   2      104.62      110.69      7.60 o 
  -1  -7   2      476.62      479.29     15.49 o 
   0  -7   2        2.38        3.59      1.16 o 
   1  -7   2      134.73      134.12      4.70 o 
   2  -7   2      211.48      276.87      9.19 o 
   3  -7   2      221.41      226.60      7.29 o 
   4  -7   2      228.18      216.67      6.56 o 
   5  -7   2      250.88      242.85      6.59 o 
   6  -7   2      480.38      479.76     11.10 o 
   7  -7   2      257.39      244.48      9.08 o 
   8  -7   2     1015.99      988.41     30.74 o 
   9  -7   2       35.48       31.51      4.26 o 
  10  -7   2      171.23      163.34      9.51 o 
  11  -7   2      362.18      365.48     27.21 o 
  12  -7   2       60.26       50.84     10.70 o 
  13  -7   2       23.52       27.64      8.74 o 
 -12  -6   2        9.65       -9.36      6.24 o 
 -11  -6   2       29.98       28.96      5.47 o 
 -10  -6   2       52.66       50.76      7.05 o 
  -9  -6   2       94.50       91.85      8.41 o 
  -8  -6   2       30.09       21.50      4.06 o 
  -7  -6   2      401.14      402.66     26.05 o 
  -6  -6   2      104.71      116.33      9.82 o 
  -5  -6   2       76.90       56.33      6.52 o 
  -4  -6   2      237.93      257.89     17.55 o 
  -3  -6   2      239.42      275.72     12.51 o 
  -2  -6   2      260.98      232.91     10.13 o 
  -1  -6   2       24.42       21.16      2.59 o 
   0  -6   2       99.70      105.10      4.23 o 
   1  -6   2     1489.29     1635.46     16.25 o 
   2  -6   2      671.24      727.16     15.12 o 
   3  -6   2     5085.98     5355.81     35.04 o 
   4  -6   2      883.55      897.18     11.79 o 
   5  -6   2       27.90       24.08      2.23 o 
   6  -6   2       58.23       58.18      3.81 o 
   7  -6   2      695.81      702.37     15.03 o 
   8  -6   2      652.59      628.02     17.36 o 
   9  -6   2      218.44      211.38     19.92 o 
  10  -6   2       22.99       11.16      2.86 o 
  11  -6   2      185.99      173.33     10.43 o 
  12  -6   2      168.65      174.54     18.84 o 
  13  -6   2      232.35      284.67     24.61 o 
 -13  -5   2      113.19      151.47     21.68 o 
 -12  -5   2        2.80       -1.34      2.21 o 
 -11  -5   2        0.42       -4.41      2.94 o 
 -10  -5   2      105.12       96.87      8.98 o 
  -9  -5   2       52.82       49.00      6.16 o 
  -8  -5   2     1463.31     1509.96     31.67 o 
  -7  -5   2      174.35      182.16     17.03 o 
  -6  -5   2      113.29      124.87      9.66 o 
  -5  -5   2      891.20      819.53     31.23 o 
  -4  -5   2     2427.62     2066.85    389.14 o 
  -3  -5   2       57.46       50.00      4.97 o 
  -2  -5   2     1406.18     1426.86     24.22 o 
  -1  -5   2     2429.74     2561.61     32.58 o 
   0  -5   2     1121.06     1288.22     13.23 o 
   1  -5   2      549.03      590.68      8.86 o 
   2  -5   2      485.38      545.21      7.67 o 
   3  -5   2        3.81        3.27      0.84 o 
   4  -5   2      643.09      651.44     11.09 o 
   5  -5   2       29.15       30.40      3.83 o 
   6  -5   2      208.54      220.53     11.97 o 
   7  -5   2      169.12      166.56      6.54 o 
   8  -5   2      422.22      410.05     10.80 o 
   9  -5   2      546.83      546.76     25.21 o 
  10  -5   2      115.70       99.93     16.41 o 
  11  -5   2      470.46      481.40     17.56 o 
  12  -5   2      289.24      306.12     22.50 o 
  13  -5   2       89.87       72.71     12.20 o 
 -13  -4   2      439.21      499.43     38.34 o 
 -12  -4   2        2.43        4.50      2.89 o 
 -11  -4   2      187.95      179.85     12.51 o 
 -10  -4   2      137.05      153.20     11.05 o 
  -9  -4   2      218.85      217.26     12.50 o 
  -8  -4   2      366.40      395.26     15.97 o 
  -7  -4   2     1120.81     1167.78     26.05 o 
  -6  -4   2      413.56      386.45     22.45 o 
  -5  -4   2      140.85      106.36     10.73 o 
  -4  -4   2     1400.19     1617.64     98.81 o 
  -3  -4   2     1621.91     1705.67     26.37 o 
  -2  -4   2     1038.68      998.42     30.49 o 
  -1  -4   2      407.52      425.12     10.74 o 
   0  -4   2     9726.13     9864.03    104.97 o 
   1  -4   2        1.47        0.91      0.60 o 
   2  -4   2        2.24        5.75      0.86 o 
   3  -4   2     2385.35     2376.47     19.27 o 
   4  -4   2      148.93      144.90      4.59 o 
   5  -4   2        6.08        3.60      1.58 o 
   6  -4   2      286.31      273.37      7.73 o 
   7  -4   2      427.80      426.27     15.45 o 
   8  -4   2     1909.83     1882.58     27.75 o 
   9  -4   2     1193.24     1194.37     28.04 o 
  10  -4   2       94.14       99.08     12.09 o 
  11  -4   2      584.40      595.34     30.15 o 
  12  -4   2        0.11        3.59      3.64 o 
  13  -4   2        0.70        2.84      3.25 o 
  14  -4   2       29.19       19.22      6.58 o 
 -13  -3   2        0.03       -2.23      2.88 o 
 -12  -3   2       16.28       12.69      4.26 o 
 -11  -3   2      145.79      134.67     11.04 o 
 -10  -3   2        4.77        3.68      2.88 o 
  -9  -3   2      141.61      138.86     10.00 o 
  -8  -3   2      419.03      409.27     16.21 o 
  -7  -3   2       16.28       14.70      3.07 o 
  -6  -3   2     2093.66     2119.51     32.40 o 
  -5  -3   2      723.32      658.09     26.01 o 
  -4  -3   2     1759.55     1727.80     37.60 o 
  -3  -3   2     1045.41     1057.80     18.94 o 
  -2  -3   2     1967.43     2080.71     23.18 o 
  -1  -3   2    61930.53    57755.73    108.93 o 
   0  -3   2      113.63      117.82      3.33 o 
   1  -3   2     1044.35     1044.33      9.26 o 
   2  -3   2     2639.45     2570.64     25.42 o 
   3  -3   2      412.26      392.64      7.38 o 
   4  -3   2      548.65      603.03     11.66 o 
   5  -3   2        5.25        1.33      1.16 o 
   6  -3   2        6.04       -0.26      1.00 o 
   7  -3   2      786.38      754.84     16.00 o 
   8  -3   2      329.55      336.76     14.07 o 
   9  -3   2      190.53      179.73     10.48 o 
  10  -3   2        3.45        4.61      2.82 o 
  11  -3   2      766.71      783.58     33.05 o 
  12  -3   2        2.24       -0.09      2.66 o 
  13  -3   2       91.25       93.46     12.43 o 
  14  -3   2      163.59      187.19     18.38 o 
 -14  -2   2       97.91      105.09     18.98 o 
 -13  -2   2       56.54       46.84      7.52 o 
 -12  -2   2      476.69      474.67     21.41 o 
 -11  -2   2     1975.93     2041.08     42.19 o 
 -10  -2   2     1292.92     1294.44     39.90 o 
  -9  -2   2      166.73      166.19     10.96 o 
  -8  -2   2      233.66      224.11     11.96 o 
  -7  -2   2       92.13       82.85      6.85 o 
  -6  -2   2     1815.41     1813.41     29.98 o 
  -5  -2   2      616.44      605.91     15.75 o 
  -4  -2   2      195.10      199.41     12.30 o 
  -3  -2   2     2122.48     2098.13     34.95 o 
  -2  -2   2    25589.69    24266.14    396.79 o 
  -1  -2   2      326.63      360.38      5.65 o 
   0  -2   2      209.12      225.66      3.47 o 
   1  -2   2     2285.73     2385.76     20.68 o 
   2  -2   2     1341.98     1296.80     15.80 o 
   3  -2   2     1223.96     1405.39     17.53 o 
   4  -2   2      564.65      524.69     11.63 o 
   5  -2   2      103.60      128.83      6.30 o 
   6  -2   2      571.20      660.19     15.29 o 
   7  -2   2     1529.32      887.45    765.13 o 
   8  -2   2      995.85     1096.85     22.77 o 
   9  -2   2       40.28       48.59      7.50 o 
  10  -2   2      856.70      900.58     23.18 o 
  11  -2   2        5.64        2.88      2.13 o 
  12  -2   2       48.21       36.95      6.12 o 
  13  -2   2       62.45       66.85      9.91 o 
  14  -2   2        7.67       13.55      7.41 o 
 -14  -1   2        4.74       -1.50      2.81 o 
 -13  -1   2       59.38       59.38      8.27 o 
 -12  -1   2      229.60      240.77     15.47 o 
 -11  -1   2      522.54      556.21     22.21 o 
 -10  -1   2      434.38      460.09     31.91 o 
  -9  -1   2     2026.64     2123.57     39.04 o 
  -8  -1   2       84.48       77.23      9.28 o 
  -7  -1   2      137.26      137.74     11.53 o 
  -6  -1   2      276.97      268.13     15.01 o 
  -5  -1   2      135.87      109.64      9.05 o 
  -4  -1   2      386.62      369.81     15.22 o 
  -3  -1   2       37.62       30.15      4.25 o 
  -1  -1   2      556.27      551.94     11.95 o 
   0  -1   2     4432.76     4386.62     23.23 o 
   1  -1   2      189.37      183.43      8.22 o 
   2  -1   2      311.03      311.06     13.94 o 
   3  -1   2     1877.77     1821.92     16.72 o 
   4  -1   2       89.86       95.74      4.43 o 
   5  -1   2     9553.50    10273.50     53.21 o 
   6  -1   2     1563.48     1701.51     36.21 o 
   7  -1   2      466.94      476.05     18.31 o 
   8  -1   2       29.52       16.44     21.90 o 
   9  -1   2       31.70       25.22      3.31 o 
  10  -1   2        2.98        5.95      2.97 o 
  11  -1   2        0.84       -0.66      1.91 o 
  12  -1   2       79.47       81.78      8.51 o 
  13  -1   2        0.26        0.05      3.08 o 
 -14   0   2       84.44       86.59     10.44 o 
 -13   0   2       26.23       26.45      5.83 o 
 -12   0   2      467.81      485.86     22.23 o 
 -11   0   2      277.53      279.59     20.69 o 
 -10   0   2       87.66       81.89     10.98 o 
  -9   0   2      762.39      749.36     30.50 o 
  -8   0   2       89.25       96.84     10.68 o 
  -7   0   2        4.60        5.98      2.86 o 
  -6   0   2        0.11        1.00      2.01 o 
  -5   0   2     1095.82     1106.41     20.85 o 
  -4   0   2      140.34      154.57     10.07 o 
  -3   0   2       10.40        9.12      2.69 o 
  -2   0   2    17453.02    16603.40    145.69 o 
  -1   0   2     1065.35      953.32      7.10 o 
   0   0   2     1685.62     1729.43     12.55 o 
   1   0   2     5477.31     5519.85     30.49 o 
   2   0   2        1.59        2.38      1.86 o 
   3   0   2     2572.26     2492.24     38.63 o 
   4   0   2        0.97        1.94      1.01 o 
   5   0   2     1355.61     1536.02     15.67 o 
   6   0   2      591.73      558.22     17.78 o 
   7   0   2      575.24      608.61     14.11 o 
   8   0   2       16.68       16.21      2.35 o 
   9   0   2        1.60        0.67      1.71 o 
  10   0   2       22.06       19.53      3.83 o 
  11   0   2       47.67       61.63      8.65 o 
  12   0   2      192.34      197.04     12.53 o 
  13   0   2      303.07      359.31     33.55 o 
 -14   1   2       78.62       87.33     10.75 o 
 -13   1   2      165.81      176.55     18.45 o 
 -12   1   2       24.96       24.38      7.21 o 
 -11   1   2      186.41      197.90     18.01 o 
 -10   1   2       99.31       92.91     11.97 o 
  -9   1   2       73.26       81.59     10.59 o 
  -8   1   2        1.71        0.96      2.32 o 
  -7   1   2      564.42      599.30     24.98 o 
  -6   1   2      740.36      770.02     19.26 o 
  -5   1   2      119.52       73.58      8.38 o 
  -4   1   2     3805.10     3951.13     52.53 o 
  -3   1   2     3632.34     3887.78     79.67 o 
  -2   1   2    10219.13    10005.84     68.73 o 
  -1   1   2      472.59      496.52     10.32 o 
   0   1   2     5359.08     5267.90     32.56 o 
   1   1   2     5902.29     5842.37     27.59 o 
   2   1   2     1265.52     1254.73     27.35 o 
   3   1   2      605.94      587.22     21.06 o 
   4   1   2     1739.39     1645.27     84.29 o 
   5   1   2      219.32      268.16     11.01 o 
   6   1   2     2135.09     2323.90     25.81 o 
   7   1   2        1.24       -0.01      1.30 o 
   8   1   2       57.84       49.97      4.76 o 
   9   1   2      264.66      239.60     11.03 o 
  10   1   2       67.56       55.36      9.31 o 
  11   1   2      102.38      122.90      9.17 o 
  12   1   2       75.36       77.35     15.13 o 
  13   1   2      159.45      152.53     22.22 o 
 -14   2   2       75.90       92.11     14.15 o 
 -13   2   2       30.25       43.20      9.74 o 
 -12   2   2        6.68       10.62      5.99 o 
 -11   2   2        0.51        0.03      3.64 o 
 -10   2   2      105.49      113.72     13.61 o 
  -9   2   2       54.03       42.58      8.40 o 
  -8   2   2       11.86        7.89      2.94 o 
  -7   2   2        8.43        9.26      2.84 o 
  -6   2   2     1619.20     1637.35     40.14 o 
  -5   2   2     6226.89     6537.56    228.21 o 
  -4   2   2      266.47      288.49     11.44 o 
  -3   2   2     3821.05     3924.90     25.12 o 
  -2   2   2     3592.19     3440.23     38.27 o 
  -1   2   2      110.21      123.45      3.82 o 
   0   2   2        2.23        1.59      0.77 o 
   1   2   2     1766.95     1822.13     17.40 o 
   2   2   2      856.55      739.72     29.99 o 
   3   2   2      139.86      148.26     11.37 o 
   4   2   2      211.80      216.06     15.02 o 
   5   2   2      479.01      462.40     16.32 o 
   6   2   2      402.39      383.99      9.68 o 
   7   2   2      447.01      395.25     11.15 o 
   8   2   2        7.26       10.96      2.30 o 
   9   2   2        3.49        1.94      1.86 o 
  10   2   2      182.99      178.70      9.57 o 
  11   2   2       17.79       14.49      3.26 o 
  12   2   2        1.14       -0.81      4.61 o 
  13   2   2       90.21      101.81     18.42 o 
 -14   3   2      389.81      426.81     30.88 o 
 -13   3   2        0.19       -2.41      3.96 o 
 -12   3   2       25.42       43.14      9.61 o 
 -11   3   2      121.66      125.79     15.45 o 
 -10   3   2      310.12      296.36     36.49 o 
  -9   3   2       35.00       31.14      5.47 o 
  -8   3   2      815.28      839.41     21.34 o 
  -7   3   2       37.01       61.08      4.65 o 
  -6   3   2      308.34      296.92     10.84 o 
  -5   3   2       92.05       92.14      5.57 o 
  -4   3   2      179.11      199.06      7.26 o 
  -3   3   2     1371.19     1552.37     13.75 o 
  -2   3   2      130.54      116.21      3.79 o 
  -1   3   2      242.55      216.23      6.50 o 
   0   3   2      585.15      596.86     24.05 o 
   1   3   2      796.94      774.65     10.43 o 
   2   3   2     3538.00     3608.72     30.98 o 
   3   3   2       26.64       17.95      1.80 o 
   4   3   2       78.13       59.49      3.01 o 
   5   3   2      979.17      944.35     21.05 o 
   6   3   2     1485.04     1433.97     64.57 o 
   7   3   2      771.39      715.91     16.70 o 
   8   3   2       13.02       17.28      2.60 o 
   9   3   2      202.97      181.15      8.42 o 
  10   3   2     1922.01     1852.59     28.49 o 
  11   3   2        0.13       -6.29      5.45 o 
  12   3   2       51.65       28.75      9.67 o 
  13   3   2       67.14       81.62     16.25 o 
 -13   4   2      151.91      154.96     18.62 o 
 -12   4   2       11.62        5.23      4.50 o 
 -11   4   2       22.46       11.46      5.69 o 
 -10   4   2      377.61      367.33     15.51 o 
  -9   4   2      673.73      633.71     15.38 o 
  -8   4   2       51.81       58.07      5.85 o 
  -7   4   2       90.57       86.31     11.26 o 
  -6   4   2      705.29      623.69     17.60 o 
  -5   4   2      182.54      182.09      6.89 o 
  -4   4   2      521.26      582.35     10.41 o 
  -3   4   2       15.84       31.26      1.66 o 
  -2   4   2      234.93      201.82      5.67 o 
  -1   4   2      998.42      992.33     20.63 o 
   0   4   2        0.28        2.26      1.16 o 
   1   4   2     2411.03     2502.23     21.76 o 
   2   4   2     1406.21     1349.30     18.60 o 
   3   4   2      211.83      225.02      7.58 o 
   4   4   2       95.88       74.61      4.25 o 
   5   4   2      100.30       89.87      4.51 o 
   6   4   2        0.23        0.66      0.59 o 
   7   4   2        5.48        5.72      1.12 o 
   8   4   2        0.79        0.85      1.64 o 
   9   4   2       13.53       10.51      2.06 o 
  10   4   2       16.94       15.27      7.25 o 
  11   4   2       88.53       73.56     14.92 o 
  12   4   2       15.25       21.31      8.99 o 
 -13   5   2        0.69        2.28      5.26 o 
 -12   5   2       49.52       49.89     10.98 o 
 -11   5   2      212.74      201.20     20.26 o 
 -10   5   2      550.26      524.77     19.31 o 
  -9   5   2        0.04        1.14      1.99 o 
  -8   5   2      163.21      130.01      8.56 o 
  -7   5   2      651.96      645.73     17.83 o 
  -6   5   2       46.25       45.97      3.57 o 
  -5   5   2       45.04       44.74      3.71 o 
  -4   5   2       54.50       38.46      3.34 o 
  -3   5   2      210.40      230.37      5.56 o 
  -2   5   2      545.05      478.79      9.69 o 
  -1   5   2        0.51        1.40      1.32 o 
   0   5   2        0.10        1.80      1.11 o 
   1   5   2      420.21      529.84     11.25 o 
   2   5   2      672.87      702.86     12.40 o 
   3   5   2     3948.13     4191.66     37.70 o 
   4   5   2      282.19      296.84     12.98 o 
   5   5   2      120.24      123.85      6.05 o 
   6   5   2      530.18      499.54     10.34 o 
   7   5   2        1.32        2.29      0.76 o 
   8   5   2       34.05       31.47      2.15 o 
   9   5   2      221.57      259.31     25.27 o 
  10   5   2      483.68      489.09     35.93 o 
  11   5   2      275.73      289.08     28.98 o 
  12   5   2       41.92       28.02     10.02 o 
 -13   6   2      206.22      259.88     25.85 o 
 -12   6   2       57.66       53.03     11.85 o 
 -11   6   2       15.34       14.41      6.48 o 
 -10   6   2        8.16       16.17      7.30 o 
  -9   6   2       39.04       32.88      4.70 o 
  -8   6   2        8.71       12.12      3.09 o 
  -7   6   2      213.17      183.27     17.35 o 
  -6   6   2      165.65      160.28      8.82 o 
  -5   6   2       31.76       22.89      3.52 o 
  -4   6   2      208.93      196.76      5.05 o 
  -3   6   2      896.30      887.57     12.21 o 
  -2   6   2      389.16      380.35      9.47 o 
  -1   6   2      390.68      374.47     14.60 o 
   0   6   2      717.95      746.30     15.23 o 
   1   6   2     3233.30     3404.02     43.27 o 
   2   6   2      291.07      296.79      9.03 o 
   3   6   2        6.06        9.92      2.02 o 
   4   6   2      246.32      259.49     10.10 o 
   5   6   2       81.29       77.22      8.51 o 
   6   6   2      403.82      377.38     15.63 o 
   7   6   2       96.07       87.77      4.58 o 
   8   6   2      385.33      318.99     32.14 o 
   9   6   2     1044.69     1156.22     53.34 o 
  10   6   2       37.28       48.78     12.06 o 
  11   6   2      278.36      308.72     30.26 o 
 -12   7   2        7.19        6.84      5.28 o 
 -11   7   2      225.45      290.48     26.05 o 
 -10   7   2      144.61      168.13     19.35 o 
  -9   7   2      614.86      579.33     33.99 o 
  -8   7   2       71.91       65.15      6.45 o 
  -7   7   2      101.49       96.02     13.14 o 
  -6   7   2     1555.97     1465.16     48.40 o 
  -5   7   2     1703.28     1698.42     30.27 o 
  -4   7   2       21.95       20.50      2.09 o 
  -3   7   2     2982.74     3061.02     26.32 o 
  -2   7   2      795.50      746.05     13.12 o 
  -1   7   2        0.07       -0.15      1.40 o 
   0   7   2      139.90      137.83      6.40 o 
   1   7   2       87.38       80.19      5.35 o 
   2   7   2        1.33        1.04      2.00 o 
   3   7   2       48.95       62.24      5.77 o 
   4   7   2       16.48       17.48      3.17 o 
   5   7   2      680.28      673.81     17.23 o 
   6   7   2       10.32       15.24      4.21 o 
   7   7   2      182.66      166.14     12.77 o 
   8   7   2       11.06       15.52      7.21 o 
   9   7   2      500.09      541.14     37.61 o 
  10   7   2      108.16       77.14     15.31 o 
 -12   8   2      258.05      331.06     29.68 o 
 -11   8   2      740.39      866.05     46.32 o 
 -10   8   2      292.49      243.42     23.84 o 
  -9   8   2      156.43      158.34     18.69 o 
  -8   8   2      301.74      282.68     24.02 o 
  -7   8   2       80.53       73.47     11.95 o 
  -6   8   2       14.13       11.57      3.42 o 
  -5   8   2       43.53       46.34      5.39 o 
  -4   8   2       39.20       35.09      3.30 o 
  -3   8   2      710.87      706.99     14.42 o 
  -2   8   2      899.64      907.65     16.97 o 
  -1   8   2      744.69      741.74     15.25 o 
   0   8   2       19.87       18.18      2.91 o 
   1   8   2       25.07       17.78      3.00 o 
   2   8   2      702.58      687.55     20.42 o 
   3   8   2      143.38      138.09      9.04 o 
   4   8   2      116.23      104.97     11.35 o 
   5   8   2      619.44      608.10     33.27 o 
   6   8   2      645.21      682.99     38.61 o 
   7   8   2      191.62      202.91     22.16 o 
   8   8   2      657.79      678.72     41.74 o 
   9   8   2      512.18      544.22     38.87 o 
  10   8   2      355.27      292.60     29.75 o 
 -11   9   2      459.30      544.27     38.43 o 
 -10   9   2      244.36      299.58     27.37 o 
  -9   9   2      733.60      762.47     42.27 o 
  -8   9   2        0.76        7.66      5.98 o 
  -7   9   2       94.47      128.70     16.52 o 
  -6   9   2      213.29      192.99     18.66 o 
  -5   9   2      145.75      121.65      5.28 o 
  -4   9   2        1.96       -0.22      1.16 o 
  -3   9   2      981.53      969.30     18.26 o 
  -2   9   2     1429.90     1464.85     26.47 o 
  -1   9   2      196.54      196.80      9.82 o 
   0   9   2       17.35        6.80      4.14 o 
   1   9   2      827.65      783.70     18.94 o 
   2   9   2      575.59      570.72     20.11 o 
   3   9   2       51.56       44.54      6.91 o 
   4   9   2       62.86       60.52      6.51 o 
   5   9   2      841.05      816.34     42.64 o 
   6   9   2       41.58       27.34      8.49 o 
   7   9   2      760.90      754.63     43.55 o 
   8   9   2       92.62       87.98     15.95 o 
   9   9   2       95.58       95.33     17.10 o 
 -10  10   2       43.46       60.81     14.02 o 
  -9  10   2        9.68        4.22      4.64 o 
  -8  10   2       84.61       58.22     12.40 o 
  -7  10   2       96.75      107.87     15.70 o 
  -6  10   2      306.14      271.17     14.85 o 
  -5  10   2       20.74       22.28      4.92 o 
  -4  10   2        0.88        1.25      2.41 o 
  -3  10   2      322.14      304.70     11.01 o 
  -2  10   2        0.40        3.63      2.62 o 
  -1  10   2      602.86      630.95     18.66 o 
   0  10   2      107.12      103.99      9.64 o 
   1  10   2       34.89       29.73      8.37 o 
   2  10   2       84.41       89.26     13.81 o 
   3  10   2       47.22       34.03      8.40 o 
   4  10   2        5.62        7.10      5.87 o 
   5  10   2      127.57      129.08     18.07 o 
   6  10   2      139.78      160.29     20.46 o 
   7  10   2      112.17      110.76     17.09 o 
  -8  11   2       29.91       29.97      9.09 o 
  -7  11   2      191.27      208.03     22.77 o 
  -6  11   2       15.01       11.72      4.66 o 
  -5  11   2      191.57      167.02     12.21 o 
  -4  11   2        0.05        2.39      2.66 o 
  -3  11   2      181.59      170.03     12.02 o 
  -2  11   2     2298.17     2304.50     56.84 o 
  -1  11   2       11.70       14.21      3.51 o 
   0  11   2      901.46      864.13     32.94 o 
   1  11   2        6.16        4.92      5.20 o 
   2  11   2       45.01       50.30     11.24 o 
   3  11   2        2.30        6.76      4.90 o 
   4  11   2      149.46      173.57     21.51 o 
   5  11   2        3.75       -4.83      5.36 o 
   6  11   2       21.57       12.33      7.37 o 
  -7  12   2       59.63       73.68     15.01 o 
  -6  12   2      179.87      209.87     23.56 o 
  -5  12   2       66.61       81.18     14.05 o 
  -4  12   2       19.17       14.26      4.20 o 
  -3  12   2       21.94       20.04      6.86 o 
  -2  12   2      276.62      263.14     13.44 o 
  -1  12   2        0.21       -4.06      2.71 o 
   0  12   2      129.58      116.89     11.36 o 
   1  12   2      241.00      260.89     17.28 o 
   2  12   2        2.70       11.58      6.77 o 
   3  12   2       18.36       16.00      7.24 o 
   4  12   2       53.15       50.23     11.78 o 
  -5  13   2      147.42      154.51     20.62 o 
  -4  13   2       60.61       60.83     12.39 o 
  -3  13   2      333.28      357.73     29.55 o 
  -2  13   2       68.08       71.23      8.85 o 
  -1  13   2      131.76      123.97      9.72 o 
   0  13   2      167.43      169.38     14.49 o 
   1  13   2       81.41       79.97     10.27 o 
   0 -15   3       19.09       17.32      5.89 o 
   1 -15   3      182.69      193.64     22.69 o 
   2 -15   3       14.33        8.21      6.27 o 
  -4 -14   3       48.87       48.02      8.28 o 
  -3 -14   3        5.20       -5.56      9.39 o 
  -2 -14   3       47.94       56.99      8.68 o 
  -1 -14   3      106.35      100.90     11.37 o 
   0 -14   3      633.86      646.44     27.92 o 
   1 -14   3        1.55       -2.75      4.67 o 
   2 -14   3       46.88       51.13     11.79 o 
   3 -14   3      452.22      460.96     32.66 o 
   4 -14   3        0.51       -1.33      3.98 o 
   5 -14   3       32.07       26.43      9.89 o 
   6 -14   3        3.55       -1.60      8.53 o 
  -6 -13   3       77.60       81.67     14.51 o 
  -5 -13   3        7.20        7.66      5.85 o 
  -4 -13   3       68.82       54.15     11.44 o 
  -3 -13   3       25.89       19.07      5.21 o 
  -2 -13   3        2.64        0.13     13.19 o 
  -1 -13   3      245.18      227.88     15.95 o 
   0 -13   3      345.52      333.09     19.16 o 
   1 -13   3       26.26       20.50      5.25 o 
   2 -13   3      121.72      107.57     15.26 o 
   3 -13   3      331.46      334.54     26.77 o 
   4 -13   3        0.83        0.54      3.02 o 
   5 -13   3      164.26      145.92     16.26 o 
   6 -13   3        2.15        2.34      3.45 o 
   7 -13   3      116.30      136.92     13.39 o 
  -7 -12   3       82.47       92.15     15.26 o 
  -6 -12   3        0.19        7.32      5.15 o 
  -5 -12   3       83.10       72.65     12.68 o 
  -4 -12   3       65.97       65.38     12.30 o 
  -3 -12   3      213.99      191.65     19.96 o 
  -2 -12   3        3.80       -0.86      5.12 o 
  -1 -12   3      424.25      440.76     20.88 o 
   0 -12   3      317.09      349.10     18.52 o 
   1 -12   3       64.16       60.78      7.89 o 
   2 -12   3      335.06      313.87     24.52 o 
   3 -12   3       78.89       70.71     12.13 o 
   4 -12   3       25.26       10.47      6.86 o 
   5 -12   3       30.31       27.44      5.82 o 
   6 -12   3        1.29       -1.60      2.82 o 
   7 -12   3       17.02       18.28      5.37 o 
   8 -12   3        9.26        3.56      5.67 o 
   9 -12   3        1.61       17.44      7.72 o 
  -9 -11   3       91.08      123.75     18.18 o 
  -8 -11   3       20.79       15.81      8.25 o 
  -7 -11   3        4.37        0.57      3.21 o 
  -6 -11   3      471.39      502.08     32.98 o 
  -5 -11   3      188.39      191.15     19.89 o 
  -4 -11   3      125.54      122.85     15.61 o 
  -3 -11   3      113.82      127.33     15.51 o 
  -2 -11   3       35.74       33.29      6.40 o 
  -1 -11   3        9.50       22.39      4.61 o 
   0 -11   3      205.32      177.60     12.51 o 
   1 -11   3      657.40      621.68     23.14 o 
   2 -11   3      496.03      575.48     31.61 o 
   3 -11   3      231.41      182.10      9.77 o 
   4 -11   3      398.20      365.27     13.64 o 
   5 -11   3      129.49      134.07      8.33 o 
   6 -11   3       87.13       76.29      8.93 o 
   7 -11   3      380.87      385.43     20.40 o 
   8 -11   3       45.26       42.35     10.17 o 
   9 -11   3        0.27        0.83      4.39 o 
  10 -11   3      119.29      148.36     20.44 o 
 -10 -10   3       92.55      110.11     17.54 o 
  -9 -10   3       47.28       51.71     11.95 o 
  -8 -10   3       38.96       48.74     10.98 o 
  -7 -10   3        3.99        5.80      4.86 o 
  -6 -10   3        0.28       -9.02      6.01 o 
  -5 -10   3      139.00      125.49     15.45 o 
  -4 -10   3      227.89      232.28     20.16 o 
  -3 -10   3      157.32      177.40     17.17 o 
  -2 -10   3     1640.41     1633.47     50.04 o 
  -1 -10   3      343.99      342.66     16.49 o 
   0 -10   3        2.05        0.79      2.46 o 
   1 -10   3      796.18      793.73     19.15 o 
   2 -10   3        1.34        0.02      1.56 o 
   3 -10   3      802.69      765.58     18.69 o 
   4 -10   3      158.14      161.63      8.71 o 
   5 -10   3       56.10       51.69      5.13 o 
   6 -10   3      925.11      928.74     29.26 o 
   7 -10   3     1070.96     1160.38     33.71 o 
   8 -10   3        0.65        2.95      3.96 o 
   9 -10   3        7.32        6.42      4.82 o 
  10 -10   3       22.58       13.36      6.57 o 
  11 -10   3       56.74       48.08     11.91 o 
 -10  -9   3       70.24       73.99     14.63 o 
  -9  -9   3       23.95       20.60      7.29 o 
  -8  -9   3      124.54      140.81     17.83 o 
  -7  -9   3       89.00       84.19     12.96 o 
  -6  -9   3      159.54      161.09     17.24 o 
  -5  -9   3      686.42      684.76     33.93 o 
  -4  -9   3       51.30       52.16      6.28 o 
  -3  -9   3      592.29      581.32     32.62 o 
  -2  -9   3      880.07      861.81     29.17 o 
  -1  -9   3       96.48       89.39      4.98 o 
   0  -9   3       84.01       73.14      4.45 o 
   1  -9   3      611.77      648.42     16.31 o 
   2  -9   3       62.28       52.81      4.19 o 
   3  -9   3      600.66      566.87     13.36 o 
   4  -9   3        2.85        4.28      1.74 o 
   5  -9   3      185.03      183.69      8.90 o 
   6  -9   3      497.87      508.08     20.77 o 
   7  -9   3      741.65      754.05     20.82 o 
   8  -9   3      236.38      236.62     11.74 o 
   9  -9   3       15.05       11.05      2.81 o 
  10  -9   3        2.47       -2.67      4.46 o 
  11  -9   3      467.34      507.65     34.45 o 
  12  -9   3       60.25       76.23     14.68 o 
 -11  -8   3       63.95       65.73     14.28 o 
 -10  -8   3      169.24      139.37     11.22 o 
  -9  -8   3      175.04      155.17     11.65 o 
  -8  -8   3       96.70       80.18     13.25 o 
  -7  -8   3       79.96       86.55     12.94 o 
  -6  -8   3     1015.10     1042.61     41.84 o 
  -5  -8   3      400.64      421.07     25.33 o 
  -4  -8   3      125.98      115.69      7.30 o 
  -3  -8   3      405.63      397.20     13.06 o 
  -2  -8   3      856.16      852.44     22.26 o 
  -1  -8   3      119.37      112.04      5.79 o 
   0  -8   3      461.69      442.51     11.16 o 
   1  -8   3       68.42       57.36      4.01 o 
   2  -8   3       15.17        8.44      1.78 o 
   3  -8   3     1616.27     1627.74     19.93 o 
   4  -8   3       10.31        9.86      1.77 o 
   5  -8   3      220.50      216.94      8.01 o 
   6  -8   3      138.19      143.67      7.60 o 
   7  -8   3     4770.47     4693.28     63.21 o 
   8  -8   3       44.68       47.65      5.76 o 
   9  -8   3      113.31      109.66     14.29 o 
  10  -8   3      415.06      441.73     16.53 o 
  11  -8   3       42.95       45.27     10.80 o 
  12  -8   3      134.61      142.34     18.05 o 
 -12  -7   3      148.38      147.54     20.63 o 
 -11  -7   3       70.93       59.01     12.74 o 
 -10  -7   3       36.63       32.38      5.59 o 
  -9  -7   3      671.03      647.86     23.15 o 
  -8  -7   3     1054.05      947.08     42.57 o 
  -7  -7   3       22.71       14.20      5.62 o 
  -6  -7   3      790.30      790.76     34.74 o 
  -5  -7   3      187.51      181.95     19.39 o 
  -4  -7   3        0.65       -0.34      2.09 o 
  -3  -7   3      264.15      257.75     11.67 o 
  -2  -7   3        1.02       -1.31      1.46 o 
  -1  -7   3     2170.84     2317.42     27.31 o 
   0  -7   3       26.05       26.87      2.69 o 
   1  -7   3        0.01       -0.42      0.88 o 
   2  -7   3     4055.88     3994.20     54.58 o 
   3  -7   3       19.64       18.60      2.01 o 
   4  -7   3        4.40        5.30      1.16 o 
   5  -7   3      724.06      713.48     11.63 o 
   6  -7   3      766.58      771.58     14.82 o 
   7  -7   3      816.47      784.82     20.14 o 
   8  -7   3        5.57        6.23      2.63 o 
   9  -7   3      502.92      492.08     17.04 o 
  10  -7   3      364.66      373.48     15.38 o 
  11  -7   3       36.02       38.57      5.52 o 
  12  -7   3       47.95       40.42      9.45 o 
  13  -7   3      149.81      180.67     20.13 o 
 -12  -6   3        0.09        0.21      2.91 o 
 -11  -6   3       81.86       69.75      8.31 o 
 -10  -6   3      112.82      110.62      9.90 o 
  -9  -6   3      886.52      853.68     26.08 o 
  -8  -6   3       15.41       12.31      3.40 o 
  -7  -6   3      468.81      453.73     27.05 o 
  -6  -6   3      149.65      141.77     10.53 o 
  -5  -6   3       48.19       52.41      8.39 o 
  -4  -6   3      383.74      407.68     15.52 o 
  -3  -6   3        2.53        7.18      9.47 o 
  -2  -6   3      188.60      219.28      9.92 o 
  -1  -6   3     1326.99     1332.90     16.64 o 
   0  -6   3       97.39       91.45      4.31 o 
   1  -6   3     1359.90     1359.65     16.22 o 
   2  -6   3     1072.69     1092.31     12.16 o 
   3  -6   3      670.92      744.10     11.14 o 
   4  -6   3      130.80      127.66      5.87 o 
   5  -6   3       82.22       73.19      4.35 o 
   6  -6   3       61.58       63.35      4.25 o 
   7  -6   3     1675.49     1727.82     22.26 o 
   8  -6   3       25.42       24.85      3.95 o 
   9  -6   3        0.09       14.47      3.42 o 
  10  -6   3      727.99      723.98     21.37 o 
  11  -6   3        0.03        1.54      2.14 o 
  12  -6   3       37.74       48.37      6.18 o 
  13  -6   3        7.30       13.03      6.07 o 
 -13  -5   3       28.42       29.70     10.43 o 
 -12  -5   3       79.69       86.39      9.57 o 
 -11  -5   3        0.54       -5.05      4.98 o 
 -10  -5   3      134.36      134.98     10.73 o 
  -9  -5   3       34.02       32.18      5.28 o 
  -8  -5   3       14.92       10.23      3.25 o 
  -7  -5   3       88.20       91.76     12.09 o 
  -6  -5   3        1.82        3.31      2.96 o 
  -5  -5   3      440.67      387.48     15.25 o 
  -4  -5   3      165.46       95.90     72.72 o 
  -3  -5   3      944.54     1015.06     21.01 o 
  -2  -5   3      122.79       95.28      5.97 o 
  -1  -5   3     2243.23     2350.44     25.28 o 
   0  -5   3        2.56        1.66      1.03 o 
   1  -5   3      706.54      703.87     10.66 o 
   2  -5   3     6651.12     7067.39     64.76 o 
   3  -5   3      104.30      113.41      4.20 o 
   4  -5   3        3.26        2.26      0.98 o 
   5  -5   3      569.36      599.82     13.27 o 
   6  -5   3      235.57      230.03      8.63 o 
   7  -5   3      277.20      275.27      8.67 o 
   8  -5   3      293.65      314.89     10.96 o 
   9  -5   3      443.93      426.50     15.80 o 
  10  -5   3       39.96       49.49      9.00 o 
  11  -5   3       43.51       37.48      8.29 o 
  12  -5   3        2.17        0.29      2.87 o 
  13  -5   3        0.08        9.43      5.37 o 
 -13  -4   3       94.86       99.59     10.55 o 
 -12  -4   3       17.52       10.28     11.16 o 
 -11  -4   3       15.46       16.24      4.49 o 
 -10  -4   3      267.18      298.72     15.85 o 
  -9  -4   3      163.07      160.61     11.21 o 
  -8  -4   3       33.86       31.70      4.91 o 
  -7  -4   3        8.60        8.31      2.81 o 
  -6  -4   3      100.25      102.36     11.27 o 
  -5  -4   3      190.13      259.91     16.52 o 
  -4  -4   3       37.97       38.39      4.30 o 
  -3  -4   3      799.71      933.29     18.36 o 
  -2  -4   3       88.66       61.81      3.64 o 
  -1  -4   3      109.19      105.99      4.25 o 
   0  -4   3     5194.09     5377.62     27.33 o 
   1  -4   3        0.20        0.76      0.75 o 
   2  -4   3       55.06       47.67      2.80 o 
   3  -4   3     1479.91     1478.18     16.09 o 
   4  -4   3      325.19      373.93     11.13 o 
   5  -4   3      221.52      193.85      7.42 o 
   6  -4   3      777.63      772.16     15.98 o 
   7  -4   3       80.14       69.85      6.65 o 
   8  -4   3       43.76       47.07      7.33 o 
   9  -4   3       20.44       16.83      3.55 o 
  10  -4   3      105.72      123.89     13.05 o 
  11  -4   3      185.22      187.43     16.37 o 
  12  -4   3       97.71       82.99     11.64 o 
  13  -4   3        1.01       -2.33      3.71 o 
 -13  -3   3      202.03      216.20     15.47 o 
 -12  -3   3       25.48       27.94      5.81 o 
 -11  -3   3      489.93      501.11     22.55 o 
 -10  -3   3       53.60       56.15      7.03 o 
  -9  -3   3       45.07       55.99      6.65 o 
  -8  -3   3       10.85       15.22      3.52 o 
  -7  -3   3      259.89      261.80     19.82 o 
  -6  -3   3     2511.05     2598.70     37.39 o 
  -5  -3   3     1146.50     1171.39     33.66 o 
  -4  -3   3      212.56      198.29     12.37 o 
  -3  -3   3      211.03      212.56     11.15 o 
  -2  -3   3      246.34      243.11      6.19 o 
  -1  -3   3    21042.66    21160.09    128.74 o 
   0  -3   3     3145.67     3216.42     29.60 o 
   1  -3   3        0.44        0.20      1.25 o 
   2  -3   3       17.35       14.64      1.60 o 
   3  -3   3     3424.08     3681.56     33.78 o 
   4  -3   3      446.10      476.57     12.72 o 
   5  -3   3       17.43        7.05      2.34 o 
   6  -3   3      365.98      295.74      9.30 o 
   7  -3   3        9.10        4.88      1.69 o 
   8  -3   3       54.53       54.24      7.68 o 
   9  -3   3      519.20      511.77     23.35 o 
  10  -3   3        0.95        1.03      1.89 o 
  11  -3   3      167.71      138.60     13.52 o 
  12  -3   3      104.30      115.94     12.97 o 
  13  -3   3       22.08       33.21     12.49 o 
 -14  -2   3        6.10       16.37      5.04 o 
 -13  -2   3       62.22       71.41      9.20 o 
 -12  -2   3      359.62      359.16     19.21 o 
 -11  -2   3      158.79      173.19     12.86 o 
 -10  -2   3      108.99      103.11      9.55 o 
  -9  -2   3       25.15       23.40      4.47 o 
  -8  -2   3       16.74       15.55      3.45 o 
  -7  -2   3       15.96       14.61      3.19 o 
  -6  -2   3     1438.70     1380.48     26.57 o 
  -5  -2   3      277.44      313.28     11.65 o 
  -4  -2   3      112.63       88.74      8.05 o 
  -3  -2   3     4401.74     4322.84     36.51 o 
  -2  -2   3     7900.72     7851.17     89.54 o 
  -1  -2   3     3255.26     3293.94     90.00 o 
   0  -2   3      330.92      325.53      8.23 o 
   1  -2   3      256.88      275.03     10.74 o 
   2  -2   3      396.22      375.96      9.72 o 
   3  -2   3      108.35       84.24      5.92 o 
   4  -2   3      177.92      202.28      7.19 o 
   5  -2   3      352.21      493.52     11.92 o 
   6  -2   3        2.89        6.84      2.44 o 
   7  -2   3        7.26        1.38      1.99 o 
   8  -2   3      453.42      261.57    255.92 o 
   9  -2   3      128.76      103.30     10.02 o 
  10  -2   3      411.19      391.20     16.66 o 
  11  -2   3      330.00      339.08     12.95 o 
  12  -2   3        3.44        1.63      3.61 o 
  13  -2   3        2.10        1.85      4.62 o 
 -14  -1   3      607.53      634.23     27.91 o 
 -13  -1   3        1.37        3.80      3.92 o 
 -12  -1   3       65.92       57.94      7.95 o 
 -11  -1   3     2272.72     2359.22     89.22 o 
 -10  -1   3     2235.68     2289.54     43.95 o 
  -9  -1   3     1120.51     1200.40     39.43 o 
  -8  -1   3      149.71      156.06     13.60 o 
  -7  -1   3      846.29      768.83     28.59 o 
  -6  -1   3      273.08      225.34     14.62 o 
  -5  -1   3       18.37       11.94      3.42 o 
  -4  -1   3      587.52      545.41     20.11 o 
  -3  -1   3        0.22        0.91      0.88 o 
  -2  -1   3     1640.41     1662.10     28.38 o 
  -1  -1   3      162.71      156.24      5.11 o 
   0  -1   3      445.31      481.08      7.39 o 
   1  -1   3     2425.34     2375.45     26.56 o 
   2  -1   3     5125.83     5039.75     30.33 o 
   3  -1   3     1883.70     2041.32     15.97 o 
   4  -1   3      438.62      485.66      9.37 o 
   5  -1   3      982.14      881.19     18.28 o 
   6  -1   3        2.88        3.08      1.21 o 
   7  -1   3       92.02       66.03      4.21 o 
   8  -1   3      137.46      139.70      6.82 o 
   9  -1   3      101.42       89.75      7.34 o 
  10  -1   3      731.07      755.11     17.27 o 
  11  -1   3      112.64       99.95      8.42 o 
  12  -1   3      136.85      117.94      9.71 o 
  13  -1   3       78.47       90.72     17.66 o 
 -14   0   3      132.59      127.82     12.80 o 
 -13   0   3       47.99       53.13      8.19 o 
 -12   0   3      103.41       97.40     10.47 o 
 -11   0   3       19.45       25.86      7.39 o 
 -10   0   3     1285.07     1375.68     45.21 o 
  -9   0   3       44.43       47.36      8.48 o 
  -8   0   3      105.91      119.68     12.22 o 
  -7   0   3      748.28      707.95     27.83 o 
  -6   0   3      414.37      446.44     21.03 o 
  -5   0   3       12.02        3.96      5.18 o 
  -4   0   3      108.70      113.75      5.33 o 
  -3   0   3        4.98       11.23      1.76 o 
  -2   0   3     3152.24     3005.34     26.74 o 
  -1   0   3      726.57      765.65      5.37 o 
   0   0   3    14721.85    14787.46     70.20 o 
   1   0   3    16941.94    16652.76     58.23 o 
   2   0   3    17221.07    17115.20     80.14 o 
   3   0   3     2895.19     2906.21     89.37 o 
   4   0   3      610.54      592.19      7.79 o 
   5   0   3     2024.37     2228.23     23.16 o 
   6   0   3      125.95      177.21     10.30 o 
   7   0   3       18.55       19.76      2.21 o 
   8   0   3       57.37       63.47      4.14 o 
   9   0   3      137.89      140.16     14.45 o 
  10   0   3      105.24      111.23      9.53 o 
  11   0   3      222.07      208.57     12.36 o 
  12   0   3       64.85       93.50     16.66 o 
  13   0   3        4.18       -4.18      4.67 o 
 -14   1   3        4.61        8.38      4.28 o 
 -13   1   3        6.92       12.64      7.14 o 
 -12   1   3       35.94       31.20      7.78 o 
 -11   1   3      614.00      644.93     33.21 o 
 -10   1   3        6.12       10.15      5.21 o 
  -9   1   3     1171.59     1162.43     40.55 o 
  -8   1   3       12.81       12.88      3.45 o 
  -7   1   3     1262.11     1247.73     62.98 o 
  -6   1   3      164.45      174.23     13.42 o 
  -5   1   3      975.78     1070.18     22.05 o 
  -4   1   3     5990.56     6361.39     88.09 o 
  -3   1   3      330.51      364.44      7.71 o 
  -2   1   3    16257.10    15980.34     59.92 o 
  -1   1   3    10324.83    10428.54     75.98 o 
   0   1   3     3640.89     3620.19     23.53 o 
   1   1   3     3795.38     3723.38     21.69 o 
   2   1   3        0.76        0.86      1.23 o 
   3   1   3      740.33      714.61     25.37 o 
   4   1   3       74.05       81.14     16.06 o 
   5   1   3      459.21      496.96     24.47 o 
   6   1   3     1074.72      937.40     34.22 o 
   7   1   3       11.49       13.96      2.38 o 
   8   1   3      247.88      232.95     24.14 o 
   9   1   3      243.78      246.85     10.05 o 
  10   1   3       42.39       49.72      5.04 o 
  11   1   3      132.72      127.47      8.32 o 
  12   1   3      698.76      809.14     48.52 o 
  13   1   3       11.48       11.88      7.71 o 
 -14   2   3       36.17       50.78     11.26 o 
 -13   2   3       58.79       57.45     11.70 o 
 -12   2   3        2.98        3.97      4.45 o 
 -11   2   3       39.83       40.83      8.98 o 
 -10   2   3      121.58      118.42     14.10 o 
  -9   2   3      352.73      373.04     23.64 o 
  -8   2   3      586.94      637.62     29.37 o 
  -7   2   3        7.25        2.86      3.99 o 
  -6   2   3      663.14      636.78      9.61 o 
  -5   2   3     2960.28     3336.73     54.97 o 
  -4   2   3     1256.93     1297.41     47.76 o 
  -3   2   3     2660.07     2687.50     40.37 o 
  -2   2   3     3547.39     3604.33     32.30 o 
  -1   2   3     1620.70     1714.80     15.28 o 
   0   2   3      452.76      438.12      7.37 o 
   1   2   3      541.14      533.66      8.28 o 
   2   2   3        0.38        2.45      0.53 o 
   3   2   3      120.18      132.77      8.23 o 
   4   2   3       86.52       84.88      7.78 o 
   5   2   3     1240.28     1170.10     38.74 o 
   6   2   3     1731.98     1680.72     49.74 o 
   7   2   3       63.48       46.44      3.58 o 
   8   2   3      858.72      818.26     13.72 o 
   9   2   3      284.26      283.74      9.21 o 
  10   2   3        5.14        7.31      2.99 o 
  11   2   3       11.64        5.09      5.52 o 
  12   2   3       48.64       43.90     11.84 o 
  13   2   3      152.20      130.35     20.85 o 
 -14   3   3       44.57       45.79     10.62 o 
 -13   3   3       10.21       13.00      6.37 o 
 -12   3   3       31.74       40.06      9.68 o 
 -11   3   3      207.11      225.31     20.70 o 
 -10   3   3      478.64      464.64     10.98 o 
  -9   3   3       36.11       50.82      3.34 o 
  -8   3   3       13.46        8.27      1.28 o 
  -7   3   3      495.47      486.34     23.86 o 
  -6   3   3      323.41      276.37      9.86 o 
  -5   3   3       14.81       11.62      2.78 o 
  -4   3   3       87.24       89.89      3.85 o 
  -3   3   3      834.88      807.85      7.19 o 
  -2   3   3      572.25      534.47      7.40 o 
  -1   3   3       29.38       35.35      2.51 o 
   0   3   3      275.82      274.78      6.51 o 
   1   3   3       34.01       41.46      2.45 o 
   2   3   3      465.75      589.41      9.96 o 
   3   3   3       59.41       66.55      7.25 o 
   4   3   3      135.81      149.01     13.56 o 
   5   3   3      742.03      725.69     61.43 o 
   6   3   3      270.40      274.92     15.28 o 
   7   3   3      126.69      110.28     14.23 o 
   8   3   3     1151.46     1162.28     48.21 o 
   9   3   3      229.62      235.17     23.08 o 
  10   3   3      342.41      338.37     29.29 o 
  11   3   3        7.05        4.84      4.35 o 
  12   3   3       91.15      107.62     18.64 o 
 -13   4   3        3.40       10.59      6.80 o 
 -12   4   3       27.89       34.49      9.28 o 
 -11   4   3      170.71      177.76     19.01 o 
 -10   4   3      154.43      134.35      9.48 o 
  -9   4   3        0.12        0.99      1.93 o 
  -8   4   3       21.45       11.30      2.66 o 
  -7   4   3       20.60       17.61      3.08 o 
  -6   4   3       78.24       76.32      4.76 o 
  -5   4   3        3.89        3.02      1.14 o 
  -4   4   3       32.45       19.27      2.78 o 
  -3   4   3       36.44       26.49      2.19 o 
  -2   4   3        6.33        6.06      1.08 o 
  -1   4   3     1164.32     1161.96     15.19 o 
   0   4   3      108.20      112.54      4.62 o 
   1   4   3      631.53      741.06     11.31 o 
   2   4   3     5586.80     5985.51     48.89 o 
   3   4   3      483.56      500.83     10.94 o 
   4   4   3      157.59      129.74     14.41 o 
   5   4   3       40.07       33.81      5.48 o 
   6   4   3      808.26      785.85     36.57 o 
   7   4   3      470.17      454.12     29.47 o 
   8   4   3      681.10      732.35     39.41 o 
   9   4   3       38.73       45.90     11.27 o 
  10   4   3       31.12       30.15      8.90 o 
  11   4   3        0.19        9.45      6.23 o 
  12   4   3       82.11       66.33     15.63 o 
 -13   5   3        0.04      -11.07      7.38 o 
 -12   5   3       80.63       78.59     13.98 o 
 -11   5   3       15.61        8.76      5.40 o 
 -10   5   3       96.88      118.69     15.59 o 
  -9   5   3      301.57      294.32     13.10 o 
  -8   5   3       12.00        7.34      3.19 o 
  -7   5   3     1169.75     1061.69     26.48 o 
  -6   5   3       69.81       65.66      7.19 o 
  -5   5   3        3.67        1.37      1.61 o 
  -4   5   3      488.67      478.72     10.12 o 
  -3   5   3       85.26       96.98      4.47 o 
  -2   5   3      346.26      343.87      7.64 o 
  -1   5   3       13.25       19.63      2.31 o 
   0   5   3       32.46       38.89      3.02 o 
   1   5   3     3442.72     3585.85     32.51 o 
   2   5   3     1681.48     1754.98     18.35 o 
   3   5   3       44.12       49.54      6.79 o 
   4   5   3        4.38        4.92      1.99 o 
   5   5   3      684.09      737.09     34.80 o 
   6   5   3       38.76       51.98     10.28 o 
   7   5   3     1430.17     1429.07     53.30 o 
   8   5   3       61.82       58.76     11.88 o 
   9   5   3      243.28      268.70     25.98 o 
  10   5   3       79.26       92.89     16.41 o 
  11   5   3        0.08       -3.61      4.90 o 
 -13   6   3      175.88      220.62     24.34 o 
 -12   6   3       27.51       19.24      8.09 o 
 -11   6   3        1.76       -9.30      6.20 o 
 -10   6   3       67.41       83.02     13.45 o 
  -9   6   3       93.41       69.56     11.87 o 
  -8   6   3      422.35      328.35     13.18 o 
  -7   6   3      212.42      255.33     20.67 o 
  -6   6   3      218.73      233.85     19.17 o 
  -5   6   3        0.02        2.40      1.71 o 
  -4   6   3      237.56      236.68      8.96 o 
  -3   6   3      119.85      121.74      5.52 o 
  -2   6   3        4.34        3.34      1.13 o 
  -1   6   3       20.42       21.38      2.62 o 
   0   6   3      377.34      387.78     10.11 o 
   1   6   3       66.92       52.10      3.71 o 
   2   6   3      653.21      726.70     13.10 o 
   3   6   3      291.87      290.61     10.95 o 
   4   6   3      443.20      428.77     12.33 o 
   5   6   3        2.13        2.38      1.25 o 
   6   6   3      515.66      512.61     31.82 o 
   7   6   3       38.88       39.04      9.64 o 
   8   6   3      396.28      463.78     33.27 o 
   9   6   3      343.51      388.32     31.75 o 
  10   6   3       83.73       65.86     14.63 o 
  11   6   3        1.49        0.52      4.80 o 
 -12   7   3      101.77      123.98     18.51 o 
 -11   7   3       38.69       37.85     10.09 o 
 -10   7   3       25.82       29.67      8.91 o 
  -9   7   3        3.44       -1.06      3.79 o 
  -8   7   3      102.29      104.18     14.39 o 
  -7   7   3       47.80       45.78      9.28 o 
  -6   7   3     1332.50     1252.03     45.42 o 
  -5   7   3       75.22       95.36      7.20 o 
  -4   7   3        2.03        0.75      1.12 o 
  -3   7   3     1899.25     1887.21     38.85 o 
  -2   7   3     1183.34     1187.88     18.35 o 
  -1   7   3        0.63        0.21      1.53 o 
   0   7   3      624.75      601.84     15.05 o 
   1   7   3      245.50      238.33      9.21 o 
   2   7   3       77.31       70.74      4.91 o 
   3   7   3       59.14       60.98     10.31 o 
   4   7   3       58.52       52.85      4.95 o 
   5   7   3       99.53       95.43      6.08 o 
   6   7   3      111.60       96.65     14.82 o 
   7   7   3        2.39       -5.15      5.12 o 
   8   7   3      366.95      398.48     31.77 o 
   9   7   3       65.47       72.75     14.26 o 
  10   7   3      135.36      147.68     21.39 o 
 -11   8   3      165.44      197.41     22.60 o 
 -10   8   3        7.85        8.93      6.30 o 
  -9   8   3       67.83       67.27     12.61 o 
  -8   8   3      113.60      120.15     16.24 o 
  -7   8   3       98.21      116.22     15.36 o 
  -6   8   3       16.65       23.12      7.30 o 
  -5   8   3     1264.95     1176.39     26.19 o 
  -4   8   3      809.20      786.89     15.27 o 
  -3   8   3      250.88      248.82     11.90 o 
  -2   8   3      959.49      977.77     20.36 o 
  -1   8   3      569.97      563.02     20.05 o 
   0   8   3      789.23      773.24     18.34 o 
   1   8   3       26.93       26.76      3.51 o 
   2   8   3      251.98      275.76     13.02 o 
   3   8   3       27.01       24.24      3.97 o 
   4   8   3       12.14       12.80      2.84 o 
   5   8   3      440.10      431.66     30.69 o 
   6   8   3      325.17      358.17     28.94 o 
   7   8   3      895.81      933.87     48.11 o 
   8   8   3      126.23      152.77     20.59 o 
   9   8   3      301.39      323.36     30.69 o 
 -10   9   3       19.01       -0.29      4.21 o 
  -9   9   3      181.57      191.23     21.76 o 
  -8   9   3      187.86      221.35     22.74 o 
  -7   9   3      266.61      258.68     23.75 o 
  -6   9   3        0.03       -0.76      2.74 o 
  -5   9   3       19.15       19.22      3.72 o 
  -4   9   3       37.48       37.44      3.35 o 
  -3   9   3      164.55      157.40      7.41 o 
  -2   9   3      293.25      292.45     11.95 o 
  -1   9   3      471.99      488.51     15.61 o 
   0   9   3      955.64      912.73     21.13 o 
   1   9   3      215.30      212.72     10.05 o 
   2   9   3      154.27      151.79     10.43 o 
   3   9   3      191.52      171.81     10.86 o 
   4   9   3      332.50      310.46     26.30 o 
   5   9   3      149.36      123.66     17.71 o 
   6   9   3      143.37      142.75     19.24 o 
   7   9   3        3.12        2.29      4.11 o 
   8   9   3      396.21      409.26     34.31 o 
  -9  10   3       15.73        7.42      5.97 o 
  -8  10   3      135.68      165.85     20.75 o 
  -7  10   3        5.84        6.16      4.13 o 
  -6  10   3        2.35        2.74      4.46 o 
  -5  10   3        4.31        5.28      2.84 o 
  -4  10   3      314.87      284.61     14.46 o 
  -3  10   3      248.52      253.08     13.75 o 
  -2  10   3      198.71      187.02     10.24 o 
  -1  10   3     1067.36     1071.71     24.42 o 
   0  10   3       11.04        8.12      3.92 o 
   1  10   3      473.48      487.81     35.42 o 
   2  10   3      111.59      127.17     17.23 o 
   3  10   3       12.12       22.66      8.77 o 
   4  10   3      193.74      221.00     23.00 o 
   5  10   3       54.21       56.67     12.65 o 
   6  10   3      135.34      106.00     17.72 o 
   7  10   3        3.54      -11.82      7.88 o 
  -8  11   3       38.86       28.08      9.78 o 
  -7  11   3      158.71      131.98     18.60 o 
  -6  11   3        1.87       -8.68      5.79 o 
  -5  11   3       54.76       63.19     12.22 o 
  -4  11   3      408.90      396.99     18.17 o 
  -3  11   3        4.55       -0.98      2.02 o 
  -2  11   3      210.50      227.22     11.89 o 
  -1  11   3      267.91      261.44     13.09 o 
   0  11   3      299.23      289.03     13.53 o 
   1  11   3      417.87      442.81     32.53 o 
   2  11   3      109.32       78.23     14.74 o 
   3  11   3        5.35        7.85      5.14 o 
   4  11   3       12.88       13.47      7.09 o 
   5  11   3        5.28        3.16      5.49 o 
  -6  12   3        1.18        6.28      5.79 o 
  -5  12   3        4.60       11.56      7.30 o 
  -4  12   3      121.41      126.55     17.56 o 
  -3  12   3      116.75       96.16     15.29 o 
  -2  12   3      168.21      175.96     11.04 o 
  -1  12   3        0.36        7.06      3.80 o 
   0  12   3        3.70        0.84      2.30 o 
   1  12   3       99.89      101.04     16.43 o 
   2  12   3        8.05       -1.17      3.80 o 
   3  12   3       33.88       39.47     10.96 o 
  -2  13   3        0.04       -6.39      5.04 o 
  -1  13   3        9.94       12.69      6.66 o 
  -1 -15   4       76.23       67.96      9.55 o 
   0 -15   4      117.61      128.47     13.17 o 
   1 -15   4       18.45       24.53      8.76 o 
   2 -15   4      279.23      322.15     29.14 o 
   3 -15   4      144.13      138.11     19.16 o 
  -4 -14   4      420.00      468.14     24.89 o 
  -3 -14   4      139.02      163.65     14.63 o 
  -2 -14   4      435.87      510.59     25.03 o 
  -1 -14   4       18.67       13.00      4.96 o 
   0 -14   4       18.34       17.97      5.15 o 
   1 -14   4      129.73      140.75     18.84 o 
   2 -14   4        0.94       -7.51      5.98 o 
   3 -14   4      238.72      212.70     22.79 o 
   4 -14   4      247.75      258.03     24.90 o 
   5 -14   4       12.25        3.61      3.70 o 
   6 -14   4      814.87      793.39     33.07 o 
  -6 -13   4      325.46      358.16     29.52 o 
  -5 -13   4      413.19      382.88     29.84 o 
  -4 -13   4       21.15       14.06      4.65 o 
  -3 -13   4      178.28      206.97     18.30 o 
  -2 -13   4      391.55      394.48     29.20 o 
  -1 -13   4        1.47       -1.75      3.11 o 
   0 -13   4        1.48        0.69      2.97 o 
   1 -13   4       42.23       49.92     10.91 o 
   2 -13   4      117.95      121.41     16.73 o 
   3 -13   4      287.87      284.89     25.28 o 
   4 -13   4        0.29        2.05      4.27 o 
   5 -13   4      384.62      447.75     41.55 o 
   6 -13   4      359.66      405.81     23.81 o 
   7 -13   4        4.22       15.16      5.85 o 
   8 -13   4       66.27       86.24     15.94 o 
  -8 -12   4        8.46        1.55      4.99 o 
  -7 -12   4        1.75       -1.67      4.34 o 
  -6 -12   4      644.56      647.26     38.12 o 
  -5 -12   4       80.47       74.57     13.02 o 
  -4 -12   4       19.31       20.45      6.80 o 
  -3 -12   4       93.09      105.02     10.72 o 
  -2 -12   4      142.92      170.83     15.92 o 
  -1 -12   4       75.25       71.58      8.53 o 
   0 -12   4      430.07      441.06     20.61 o 
   1 -12   4       20.83       16.55      7.10 o 
   2 -12   4       76.88       83.75     13.27 o 
   3 -12   4      241.85      245.79     22.45 o 
   4 -12   4      103.47       88.25     13.58 o 
   5 -12   4        0.46        2.79      3.12 o 
   6 -12   4       63.24       56.64      8.76 o 
   7 -12   4      144.82      165.16     31.61 o 
   8 -12   4        0.10       -0.29      4.79 o 
   9 -12   4        0.70       -6.03      5.96 o 
  -9 -11   4      252.88      196.91     22.97 o 
  -8 -11   4       21.87        3.99      4.83 o 
  -7 -11   4      132.85      124.14     16.97 o 
  -6 -11   4      233.11      276.83     24.20 o 
  -5 -11   4        1.44       -0.18      3.45 o 
  -4 -11   4       53.66       47.46      9.52 o 
  -3 -11   4      156.97      181.65     17.88 o 
  -2 -11   4       27.82       20.28      6.72 o 
  -1 -11   4      445.76      459.00     19.95 o 
   0 -11   4       37.03       43.04      6.26 o 
   1 -11   4       31.14       37.52      9.62 o 
   2 -11   4        3.04        7.79      4.55 o 
   3 -11   4      186.23      119.34     14.96 o 
   4 -11   4       15.82       10.23      2.84 o 
   5 -11   4        9.78       11.05      2.95 o 
   6 -11   4       45.17       63.70      8.49 o 
   7 -11   4        5.34        4.41      3.37 o 
   8 -11   4       29.91       36.08      9.83 o 
   9 -11   4        6.33       -1.05      6.65 o 
  10 -11   4       45.70       41.76     10.80 o 
 -10 -10   4      329.16      341.01     30.03 o 
  -9 -10   4      171.16      171.73     20.44 o 
  -8 -10   4      221.39      204.41     21.67 o 
  -7 -10   4       66.04       74.62     12.80 o 
  -6 -10   4       93.64       94.70     13.55 o 
  -5 -10   4        3.70        3.11      3.81 o 
  -4 -10   4       94.93       81.47     11.76 o 
  -3 -10   4       21.44       19.25      5.85 o 
  -2 -10   4        4.52        7.45      2.89 o 
  -1 -10   4       12.58        9.40      3.41 o 
   0 -10   4      800.94      799.57     35.14 o 
   1 -10   4       96.85      135.59     19.70 o 
   2 -10   4      926.22      887.55     24.55 o 
   3 -10   4       52.88       54.60      6.20 o 
   4 -10   4       29.75       28.93      4.27 o 
   5 -10   4      532.17      488.66     15.57 o 
   6 -10   4      225.52      215.67     14.48 o 
   7 -10   4       66.70       63.56      5.88 o 
   8 -10   4      139.52      128.95      9.53 o 
   9 -10   4        2.59        3.72      3.62 o 
  10 -10   4      489.46      501.90     34.57 o 
  11 -10   4       18.23       13.70      7.42 o 
 -11  -9   4        3.72       -1.49      6.23 o 
 -10  -9   4       68.46       80.04      9.05 o 
  -9  -9   4        2.89       -3.35      4.65 o 
  -8  -9   4      129.01      131.75     17.14 o 
  -7  -9   4       64.78       60.58     11.21 o 
  -6  -9   4      197.80      181.51     17.70 o 
  -5  -9   4     2455.36     2464.53     61.80 o 
  -4  -9   4      150.22      149.17     14.87 o 
  -3  -9   4      110.30      114.19      9.18 o 
  -2  -9   4     2027.82     1988.94     36.56 o 
  -1  -9   4       57.56       55.72      5.04 o 
   0  -9   4      204.58      201.67      9.24 o 
   1  -9   4     1353.22     1369.83     20.56 o 
   2  -9   4      225.05      202.73      9.17 o 
   3  -9   4      129.83      132.23      6.64 o 
   4  -9   4        3.73        4.72      3.02 o 
   5  -9   4      323.68      363.96     12.79 o 
   6  -9   4        0.50        0.65      1.68 o 
   7  -9   4      602.45      612.91     19.75 o 
   8  -9   4       78.44       81.46      7.48 o 
   9  -9   4       22.26       18.22      4.28 o 
  10  -9   4       31.11       30.91      4.95 o 
  11  -9   4       11.12        9.32      6.07 o 
  12  -9   4        0.10        4.71      5.17 o 
 -11  -8   4       81.33       73.98      8.83 o 
 -10  -8   4       93.21       95.30      9.83 o 
  -9  -8   4      403.67      351.01     17.84 o 
  -8  -8   4      575.58      563.94     33.42 o 
  -7  -8   4      303.23      337.94     24.53 o 
  -6  -8   4       34.12       35.79      7.75 o 
  -5  -8   4      183.91      183.25     12.12 o 
  -4  -8   4        2.99        6.88      2.93 o 
  -3  -8   4      476.42      461.15     16.49 o 
  -2  -8   4     2108.98     2108.99     35.37 o 
  -1  -8   4        0.01        1.06      1.35 o 
   0  -8   4      312.75      340.39      8.72 o 
   1  -8   4       47.70       40.59      3.47 o 
   2  -8   4       11.28        4.41      1.89 o 
   3  -8   4      225.82      204.33      6.32 o 
   4  -8   4        0.83       -0.32      1.12 o 
   5  -8   4      856.08      845.87     16.24 o 
   6  -8   4      882.96      871.79     19.31 o 
   7  -8   4      668.46      693.46     26.92 o 
   8  -8   4      174.82      178.35     10.72 o 
   9  -8   4       76.93       65.30      8.16 o 
  10  -8   4        9.73        7.01      2.69 o 
  11  -8   4      879.44      935.90     44.15 o 
  12  -8   4       17.10       20.17      7.31 o 
 -12  -7   4        0.30       -6.22      5.66 o 
 -11  -7   4      142.00      167.85     35.11 o 
 -10  -7   4        0.71       -4.70      4.54 o 
  -9  -7   4      156.42      135.82     10.94 o 
  -8  -7   4       53.77       59.96     11.07 o 
  -7  -7   4        2.63        4.88      3.75 o 
  -6  -7   4     1419.04     1421.30     33.31 o 
  -5  -7   4       60.48       54.46      8.72 o 
  -4  -7   4      275.81      291.74     18.28 o 
  -3  -7   4      908.87      964.79     18.87 o 
  -2  -7   4     2041.26     2079.84     26.50 o 
  -1  -7   4      425.79      485.34     10.39 o 
   0  -7   4       11.40       10.91      1.74 o 
   1  -7   4      199.68      208.10     10.21 o 
   2  -7   4      760.36      753.03     13.54 o 
   3  -7   4      232.05      219.45      6.10 o 
   4  -7   4       12.33       15.23      1.79 o 
   5  -7   4     1934.48     1921.67     21.43 o 
   6  -7   4     2356.41     2292.39     35.35 o 
   7  -7   4     1019.02      971.54     23.65 o 
   8  -7   4     5453.43     5504.66     75.69 o 
   9  -7   4       98.38       95.93      8.04 o 
  10  -7   4      277.42      281.38     14.14 o 
  11  -7   4       14.56       11.96      7.51 o 
  12  -7   4      156.45      186.72     19.80 o 
  13  -7   4       34.56       34.04      9.16 o 
 -12  -6   4        1.15       -2.35      2.49 o 
 -11  -6   4      207.63      192.40     13.75 o 
 -10  -6   4       27.42       20.84      7.83 o 
  -9  -6   4        3.97        0.14      2.23 o 
  -8  -6   4       82.46       81.39      8.02 o 
  -7  -6   4      287.76      302.47     21.60 o 
  -6  -6   4     1181.46     1142.79     39.08 o 
  -5  -6   4       76.41       79.67      9.86 o 
  -4  -6   4      423.44      181.98    225.04 o 
  -3  -6   4     4160.54     4436.13     37.60 o 
  -2  -6   4     6187.83     6529.21     42.74 o 
  -1  -6   4       73.16       69.30      3.78 o 
   0  -6   4     1427.79     1447.44     16.54 o 
   1  -6   4     1670.08     1783.62     18.81 o 
   2  -6   4     1707.81     1705.13     18.56 o 
   3  -6   4      189.60      195.05      6.69 o 
   4  -6   4       18.06       17.47      2.26 o 
   5  -6   4       18.20       15.17      2.22 o 
   6  -6   4       36.43       35.27      4.39 o 
   7  -6   4      144.82      143.72      7.57 o 
   8  -6   4      683.94      678.65     20.01 o 
   9  -6   4        7.22        8.13      3.12 o 
  10  -6   4      581.34      535.57     19.30 o 
  11  -6   4      289.84      283.42     14.57 o 
  12  -6   4        2.33        0.83      2.39 o 
  13  -6   4      142.37      138.13     16.55 o 
 -13  -5   4       25.18       20.79      5.59 o 
 -12  -5   4      419.31      425.61     20.99 o 
 -11  -5   4        8.91       18.30      4.56 o 
 -10  -5   4       33.36       32.73      5.51 o 
  -9  -5   4        7.84        6.83      2.84 o 
  -8  -5   4        1.07        3.24      2.06 o 
  -7  -5   4      556.92      524.27     27.36 o 
  -6  -5   4       23.55       18.18      5.26 o 
  -5  -5   4       22.38       10.12      3.67 o 
  -4  -5   4     1457.48     1480.74     26.27 o 
  -3  -5   4     7040.79     7487.79     44.90 o 
  -2  -5   4      688.66      670.36     12.35 o 
  -1  -5   4       17.21       18.19      1.82 o 
   0  -5   4     2393.99     2622.49     19.74 o 
   1  -5   4     1947.86     2015.57     25.69 o 
   2  -5   4     2138.72     2143.53     28.00 o 
   3  -5   4     1129.50     1207.39     15.81 o 
   4  -5   4     1285.41     1362.08     17.73 o 
   5  -5   4     1942.97     1984.31     25.34 o 
   6  -5   4        1.30        0.86      1.47 o 
   7  -5   4      589.63      603.60     14.75 o 
   8  -5   4      289.09      262.71     10.23 o 
   9  -5   4      560.14      546.43     18.43 o 
  10  -5   4       62.25       72.75     10.46 o 
  11  -5   4      125.44      142.04     14.87 o 
  12  -5   4      193.74      203.02     18.66 o 
  13  -5   4      298.75      331.45     24.35 o 
 -13  -4   4        0.01        1.19      2.65 o 
 -12  -4   4      130.00      121.26     11.43 o 
 -11  -4   4       18.54       18.26      5.03 o 
 -10  -4   4      346.39      355.26     17.60 o 
  -9  -4   4       85.25       88.23      8.61 o 
  -8  -4   4       56.39       59.38      6.59 o 
  -7  -4   4      240.10      224.21     11.95 o 
  -6  -4   4       55.20       40.05      7.06 o 
  -5  -4   4       10.84        6.23      2.89 o 
  -4  -4   4      569.76      693.34     23.02 o 
  -3  -4   4      290.60      331.87      8.66 o 
  -2  -4   4      103.32       86.24      3.97 o 
  -1  -4   4      796.26      857.67      9.95 o 
   0  -4   4      455.47      436.24      8.48 o 
   1  -4   4       53.60       37.06      2.63 o 
   2  -4   4       84.09       92.58      4.14 o 
   3  -4   4     1443.34     1539.85     17.22 o 
   4  -4   4     4275.55     4536.09     34.37 o 
   5  -4   4       71.28       62.75      5.32 o 
   6  -4   4      205.95      242.15      9.20 o 
   7  -4   4      218.10      224.81     11.50 o 
   8  -4   4      121.46      102.01     10.61 o 
   9  -4   4      187.54      195.20     10.92 o 
  10  -4   4       55.78       63.95      6.79 o 
  11  -4   4       90.89       97.34     11.95 o 
  12  -4   4      205.07      208.63     17.80 o 
  13  -4   4        7.84        1.00      8.05 o 
 -13  -3   4      229.95      212.81     16.49 o 
 -12  -3   4       90.45       85.66     15.31 o 
 -11  -3   4      117.94      149.90     12.20 o 
 -10  -3   4      164.24      173.27     12.43 o 
  -9  -3   4       51.48       45.33      7.31 o 
  -8  -3   4      182.47      189.61     11.47 o 
  -7  -3   4      831.92      798.68     22.26 o 
  -6  -3   4     1004.80     1057.11     23.89 o 
  -5  -3   4       46.76       51.41      6.94 o 
  -4  -3   4       24.30       19.78      2.68 o 
  -3  -3   4     2182.47     2215.34     45.43 o 
  -2  -3   4     2762.73     2631.82     23.53 o 
  -1  -3   4      805.06      812.93      7.45 o 
   0  -3   4      484.40      477.89      6.48 o 
   1  -3   4     1591.47     1654.11     22.68 o 
   2  -3   4       20.69       23.93      6.15 o 
   3  -3   4      575.24      667.12     14.77 o 
   4  -3   4     1291.95     1476.76     21.75 o 
   5  -3   4       65.87       59.88      5.49 o 
   6  -3   4      822.89      802.95     17.59 o 
   7  -3   4       67.56       61.34      5.85 o 
   8  -3   4        4.90        1.65      1.79 o 
   9  -3   4      305.45      264.82     16.42 o 
  10  -3   4       76.32       56.31      5.85 o 
  11  -3   4       16.35       15.72      4.74 o 
  12  -3   4       52.01       44.04      6.50 o 
  13  -3   4        0.02       -2.17      4.55 o 
 -13  -2   4      281.62      263.35     17.56 o 
 -12  -2   4       69.73       62.64      8.42 o 
 -11  -2   4        0.84       -0.89      3.11 o 
 -10  -2   4      159.24      157.87     11.81 o 
  -9  -2   4      124.12      121.42     15.57 o 
  -8  -2   4        0.85        5.76      2.62 o 
  -7  -2   4       74.09       70.03      6.64 o 
  -6  -2   4      400.19      367.67     19.66 o 
  -5  -2   4       77.17      103.38     22.54 o 
  -4  -2   4        1.26        0.34      1.37 o 
  -3  -2   4     6182.20     6228.14     59.06 o 
  -2  -2   4     1604.42     1617.43     12.74 o 
  -1  -2   4        2.35        1.53      1.06 o 
   0  -2   4      991.68      955.05     12.48 o 
   1  -2   4      271.02      266.17      8.78 o 
   2  -2   4      448.21      433.69     14.23 o 
   3  -2   4     1428.57     1566.95     27.26 o 
   4  -2   4      628.49      661.77     13.15 o 
   5  -2   4     3599.54     3817.17     32.68 o 
   6  -2   4     2804.35     2885.80     30.04 o 
   7  -2   4       60.36       58.78      4.65 o 
   8  -2   4      437.94      473.48     15.99 o 
   9  -2   4      855.25      811.70     17.24 o 
  10  -2   4       13.30        7.34      2.96 o 
  11  -2   4      181.26      158.61     10.84 o 
  12  -2   4        1.54        0.73      5.53 o 
  13  -2   4        1.60       12.46      7.22 o 
 -14  -1   4      355.60      375.26     21.77 o 
 -13  -1   4      118.13      103.78     11.09 o 
 -12  -1   4      264.23      261.48     16.77 o 
 -11  -1   4     2166.50     2233.20     46.55 o 
 -10  -1   4      595.74      605.99     30.79 o 
  -9  -1   4      314.50      349.09     22.31 o 
  -8  -1   4       20.95       22.58      5.97 o 
  -7  -1   4       37.24       48.99      7.96 o 
  -6  -1   4     3912.41     4045.31     40.65 o 
  -5  -1   4       26.99       37.57      3.84 o 
  -4  -1   4      263.79      259.61      9.15 o 
  -3  -1   4     1264.87     1110.99     17.79 o 
  -2  -1   4        5.35        5.52      0.97 o 
  -1  -1   4     1334.09     1307.87     10.85 o 
   0  -1   4      300.56      263.17      5.52 o 
   1  -1   4     4310.97     4287.58     33.88 o 
   2  -1   4      305.35      308.38      9.64 o 
   3  -1   4     2157.30     2418.73     88.90 o 
   4  -1   4     1714.33     2025.97     22.67 o 
   5  -1   4       28.91       20.01      2.01 o 
   6  -1   4      143.20      182.42      6.06 o 
   7  -1   4        0.06        0.21      0.87 o 
   8  -1   4      428.71      460.28     12.21 o 
   9  -1   4       34.87       32.99      3.78 o 
  10  -1   4      534.31      524.59     17.54 o 
  11  -1   4       30.83       31.78      6.42 o 
  12  -1   4       14.44       15.42      6.75 o 
  13  -1   4      117.54      123.07     20.22 o 
 -14   0   4       49.86       56.74      8.70 o 
 -13   0   4      140.15      149.30     17.96 o 
 -12   0   4        0.06       -4.31      4.58 o 
 -11   0   4     1793.94     1912.04     57.74 o 
 -10   0   4        4.42       -2.44      4.02 o 
  -9   0   4        0.01       -2.31      3.36 o 
  -8   0   4      270.26      285.64     19.73 o 
  -7   0   4      360.60      367.67     13.32 o 
  -6   0   4      427.39      422.00     12.25 o 
  -5   0   4        7.36        8.37      1.93 o 
  -4   0   4      164.83      204.60      7.49 o 
  -3   0   4       67.05       77.17      3.46 o 
  -2   0   4       92.60       87.63      2.40 o 
  -1   0   4      147.77      139.60      3.10 o 
   0   0   4      482.29      503.66      7.00 o 
   1   0   4      542.03      517.68     11.37 o 
   2   0   4    12080.00    12370.89     63.64 o 
   3   0   4     1346.98     1431.33     22.90 o 
   4   0   4     4076.11     3807.88    181.59 o 
   5   0   4     2963.23     3090.33    114.34 o 
   6   0   4       27.22       15.92      2.35 o 
   7   0   4      125.30      142.77      6.41 o 
   8   0   4       21.53       34.31      5.65 o 
   9   0   4      156.37      134.87     11.21 o 
  10   0   4        5.76        7.57      2.49 o 
  11   0   4      254.23      248.73     26.14 o 
  12   0   4      276.88      290.10     29.29 o 
  13   0   4       50.12       47.14     12.95 o 
 -14   1   4       42.29       29.05      9.39 o 
 -13   1   4       45.38       48.59     10.71 o 
 -12   1   4       52.34       62.55     11.59 o 
 -11   1   4       43.49       39.89      8.96 o 
 -10   1   4      617.25      589.84     53.44 o 
  -9   1   4        1.57        1.59      1.83 o 
  -8   1   4       30.49       37.02      4.05 o 
  -7   1   4      769.51      743.10     14.18 o 
  -6   1   4        0.08        1.08      2.23 o 
  -5   1   4      242.18      301.10     10.67 o 
  -4   1   4     3207.44     3015.07     26.12 o 
  -3   1   4      200.62      215.42      5.86 o 
  -2   1   4     4773.47     4838.69     28.93 o 
  -1   1   4     5080.27     5317.17     31.71 o 
   0   1   4      893.85      918.09     12.43 o 
   1   1   4      180.30      156.46      5.09 o 
   2   1   4      450.67      523.48     12.43 o 
   3   1   4      657.09      731.41     18.63 o 
   4   1   4      410.04      396.55     15.02 o 
   5   1   4      260.20      258.49     18.23 o 
   6   1   4      168.40      154.69     15.16 o 
   7   1   4      123.48      145.84     15.79 o 
   8   1   4      105.88      100.21      6.01 o 
   9   1   4        2.86        2.74      2.16 o 
  10   1   4      579.51      494.25     12.46 o 
  11   1   4       14.22       32.94     10.36 o 
  12   1   4      555.56      613.84     42.68 o 
  13   1   4      168.92      162.66     23.14 o 
 -13   2   4       35.89       54.89     11.51 o 
 -12   2   4        9.26        4.50      4.48 o 
 -11   2   4       18.68       18.25      7.22 o 
 -10   2   4       13.49       16.85      5.94 o 
  -9   2   4       17.39       17.14      2.66 o 
  -8   2   4      253.34      263.33      7.41 o 
  -7   2   4      258.18      281.69      6.82 o 
  -6   2   4      262.15      302.73      6.21 o 
  -5   2   4        7.80       10.83      2.15 o 
  -4   2   4     2011.90     2223.69     31.09 o 
  -3   2   4     2831.12     3184.75     25.91 o 
  -2   2   4      933.68      926.94     10.49 o 
  -1   2   4       41.64       34.83      2.44 o 
   0   2   4        1.58        0.42      0.88 o 
   1   2   4      750.10      724.16     11.86 o 
   2   2   4     1302.86     1482.80     15.26 o 
   3   2   4       56.06       43.45      6.04 o 
   4   2   4      956.68      980.49     24.97 o 
   5   2   4      236.92      232.03     12.98 o 
   6   2   4       72.06       54.77      9.41 o 
   7   2   4      198.32      187.43     18.32 o 
   8   2   4      550.40      555.36     33.60 o 
   9   2   4      957.83      969.06     46.62 o 
  10   2   4       39.85       25.76      8.78 o 
  11   2   4       41.61       64.65     13.87 o 
  12   2   4      227.68      264.41     28.20 o 
 -13   3   4       67.96       74.86     13.70 o 
 -12   3   4        8.14       -1.27      4.17 o 
 -11   3   4       46.79       51.10     10.81 o 
 -10   3   4       22.12       14.45      3.34 o 
  -9   3   4      279.86      262.14     11.88 o 
  -8   3   4      900.77      862.72     29.47 o 
  -7   3   4      206.12      195.06     14.76 o 
  -6   3   4      969.35      999.15     19.83 o 
  -5   3   4       19.66       19.75      3.46 o 
  -4   3   4       18.20       25.23      3.00 o 
  -3   3   4        3.51        5.42      1.06 o 
  -2   3   4      969.81      964.91     10.55 o 
  -1   3   4      248.93      275.98      7.26 o 
   0   3   4     2818.69     2850.52     33.43 o 
   1   3   4      446.65      592.82     10.56 o 
   2   3   4       22.05       20.77      2.86 o 
   3   3   4      983.69     1128.31     30.92 o 
   4   3   4      355.85      357.61     15.90 o 
   5   3   4      235.17      225.89     13.37 o 
   6   3   4      419.08      419.37     26.39 o 
   7   3   4       70.35       64.81     11.27 o 
   8   3   4     3236.40     3261.66     82.55 o 
   9   3   4        4.22        5.18      4.59 o 
  10   3   4        8.55       -0.63      4.64 o 
  11   3   4      170.34      164.24     21.70 o 
  12   3   4       26.48        4.05      4.83 o 
 -13   4   4        1.53        5.84      4.85 o 
 -12   4   4      150.37      169.97     20.08 o 
 -11   4   4      213.08      239.46     22.79 o 
 -10   4   4        0.04       -9.39      6.26 o 
  -9   4   4      112.20      102.93      7.42 o 
  -8   4   4      142.27      165.27      8.41 o 
  -7   4   4        0.06        1.57      1.35 o 
  -6   4   4      222.82      199.97     11.68 o 
  -5   4   4      101.54       99.41      6.52 o 
  -4   4   4      351.40      372.06     11.90 o 
  -3   4   4      706.12      636.40     12.23 o 
  -2   4   4      181.59      198.31      5.31 o 
  -1   4   4      220.25      236.62      7.27 o 
   0   4   4      486.39      452.55      9.71 o 
   1   4   4      174.57      199.91      6.18 o 
   2   4   4        0.94        4.10      1.09 o 
   3   4   4      306.18      329.29      8.25 o 
   4   4   4       61.54       55.01      6.51 o 
   5   4   4      211.84      204.88     18.19 o 
   6   4   4     1269.42     1278.99     48.15 o 
   7   4   4      163.44      187.94     19.58 o 
   8   4   4     1392.29     1463.52     56.92 o 
   9   4   4        1.54       -1.91      3.88 o 
  10   4   4      320.97      381.76     31.92 o 
  11   4   4        0.96        4.36      5.02 o 
 -13   5   4       12.74       25.18      8.80 o 
 -12   5   4      436.47      521.04     35.16 o 
 -11   5   4        3.21        9.38      5.96 o 
 -10   5   4      222.89      191.31     20.01 o 
  -9   5   4      358.67      335.39     25.37 o 
  -8   5   4       25.14       19.08      2.91 o 
  -7   5   4        6.42        7.38      3.89 o 
  -6   5   4        0.40       -1.66      3.99 o 
  -5   5   4      324.70      326.68     21.53 o 
  -4   5   4      292.68      280.35      7.39 o 
  -3   5   4      602.62      617.18     11.10 o 
  -2   5   4      181.10      176.77      5.62 o 
  -1   5   4       18.58       14.73      2.15 o 
   0   5   4     1233.25     1266.24     21.87 o 
   1   5   4      858.46      845.35     19.19 o 
   2   5   4      567.00      628.60     11.29 o 
   3   5   4        1.57        2.58      1.27 o 
   4   5   4      905.68      846.81     17.73 o 
   5   5   4      518.65      523.44     30.44 o 
   6   5   4      247.30      249.79     22.03 o 
   7   5   4     1788.71     1843.97     62.50 o 
   8   5   4       54.93       36.86     10.33 o 
   9   5   4      494.55      480.32     35.20 o 
  10   5   4       22.44       20.70      8.85 o 
  11   5   4        0.83        9.64      6.69 o 
 -12   6   4      195.08      242.84     25.03 o 
 -11   6   4        1.17        5.78      6.04 o 
 -10   6   4       35.50       54.71     11.53 o 
  -9   6   4      249.36      259.63     23.11 o 
  -8   6   4      271.14      216.53     20.37 o 
  -7   6   4      112.33       98.08     13.32 o 
  -6   6   4      169.75      141.66     15.52 o 
  -5   6   4       33.48       31.78      7.53 o 
  -4   6   4     1915.93     1825.55     26.00 o 
  -3   6   4      285.87      277.84      9.18 o 
  -2   6   4      172.04      187.02      6.34 o 
  -1   6   4      138.73      121.32      6.07 o 
   0   6   4      182.59      196.57      7.48 o 
   1   6   4       20.42       28.30      3.12 o 
   2   6   4      119.57      129.72      6.14 o 
   3   6   4       16.41       16.24      4.65 o 
   4   6   4      291.27      290.47      9.63 o 
   5   6   4        3.67        1.86      3.36 o 
   6   6   4      562.67      534.59     33.27 o 
   7   6   4      250.12      234.81     23.69 o 
   8   6   4        0.02       -1.90      4.02 o 
   9   6   4      216.04      250.81     25.87 o 
  10   6   4        2.07       11.27      6.75 o 
 -11   7   4       23.24       23.48      8.18 o 
 -10   7   4        5.18        2.17      6.24 o 
  -9   7   4       52.51       36.81      9.30 o 
  -8   7   4      203.79      197.05     20.35 o 
  -7   7   4      423.59      374.06     26.66 o 
  -6   7   4       32.08       17.09      6.37 o 
  -5   7   4      956.14      961.61     20.83 o 
  -4   7   4       29.39       23.53      2.20 o 
  -3   7   4      156.53      162.59      8.81 o 
  -2   7   4     1315.64     1352.71     19.77 o 
  -1   7   4      159.61      166.91      8.49 o 
   0   7   4      216.18      207.63     12.24 o 
   1   7   4      248.00      242.36      9.45 o 
   2   7   4        3.86        1.41      1.37 o 
   3   7   4      105.41      106.30      7.37 o 
   4   7   4      712.60      743.68     20.38 o 
   5   7   4      120.61      119.33     15.84 o 
   6   7   4       74.20       69.71     12.93 o 
   7   7   4      205.97      204.36     22.24 o 
   8   7   4        0.49        2.12      5.04 o 
   9   7   4      157.50      183.20     22.85 o 
 -10   8   4        0.36        2.27      4.08 o 
  -9   8   4        0.13       -9.23      6.15 o 
  -8   8   4      431.62      388.97     29.42 o 
  -7   8   4      335.72      315.01     25.61 o 
  -6   8   4      159.73      130.13     15.82 o 
  -5   8   4      251.62      261.46     11.84 o 
  -4   8   4     2115.27     2083.40     28.07 o 
  -3   8   4       12.82       11.69      2.96 o 
  -2   8   4       56.37       58.31      5.20 o 
  -1   8   4     1273.81     1276.16     24.76 o 
   0   8   4      242.97      242.00     10.54 o 
   1   8   4       79.01       75.06      5.73 o 
   2   8   4        9.70        8.31      2.34 o 
   3   8   4      311.08      289.44     12.95 o 
   4   8   4       49.25       50.25     11.20 o 
   5   8   4        0.09       -8.02      5.52 o 
   6   8   4       57.58       68.67     12.96 o 
   7   8   4       12.13       -0.24      3.83 o 
   8   8   4      217.83      195.56     23.50 o 
  -9   9   4      231.15      231.59     24.43 o 
  -8   9   4      418.06      457.34     33.24 o 
  -7   9   4       31.08       24.17      8.62 o 
  -6   9   4       23.96       18.10      6.75 o 
  -5   9   4      162.32      153.59      9.88 o 
  -4   9   4       24.23       21.53      3.95 o 
  -3   9   4      396.04      386.01     15.68 o 
  -2   9   4      586.12      582.86     16.95 o 
  -1   9   4      357.06      376.96     13.84 o 
   0   9   4      392.95      415.22     18.59 o 
   1   9   4      156.51      171.59      9.10 o 
   2   9   4      163.06      176.81     19.58 o 
   3   9   4       20.16       14.68      6.23 o 
   4   9   4      114.95      122.56     16.97 o 
   5   9   4       33.01       41.45     10.70 o 
   6   9   4        3.28        0.49      6.34 o 
   7   9   4       22.82       10.43      6.33 o 
  -8  10   4        6.92       19.76      7.34 o 
  -7  10   4       72.67       61.26     12.46 o 
  -6  10   4        9.25        3.27      3.90 o 
  -5  10   4        0.57        3.60      4.58 o 
  -4  10   4      476.52      449.14     17.83 o 
  -3  10   4      111.19      101.87      8.80 o 
  -2  10   4        0.64        4.09      2.47 o 
  -1  10   4      527.91      507.65     18.08 o 
   0  10   4     1056.40     1101.50     31.75 o 
   1  10   4       37.85       41.80      6.35 o 
   2  10   4        1.46       13.02      6.47 o 
   3  10   4     1661.41     1744.79     64.88 o 
   4  10   4      404.50      390.91     31.74 o 
   5  10   4      541.52      563.26     38.76 o 
   6  10   4       11.74       13.19      6.93 o 
  -7  11   4       80.63       98.26     16.42 o 
  -6  11   4      122.67      145.58     18.90 o 
  -5  11   4       58.85       52.30     11.94 o 
  -4  11   4      413.81      415.17     30.22 o 
  -3  11   4        1.11       -2.85      3.90 o 
  -2  11   4       49.14       51.61      5.90 o 
  -1  11   4      476.11      483.61     17.47 o 
   0  11   4      136.33      124.83      9.08 o 
   1  11   4        1.16        0.52      4.64 o 
   2  11   4       75.10       73.56     14.60 o 
   3  11   4        3.10        8.08      6.82 o 
   4  11   4       27.25       31.60      9.36 o 
  -5  12   4        0.72       -2.52      4.80 o 
  -4  12   4      116.11       97.87     15.63 o 
  -3  12   4       56.05       46.59     10.99 o 
  -2  12   4      282.19      251.90     22.64 o 
  -1  12   4       85.98       69.25     15.19 o 
   0  12   4       13.98        7.68      4.56 o 
   1  12   4      140.96      135.89     19.57 o 
  -1 -15   5      134.52      124.99     15.25 o 
   0 -15   5      116.96      126.08     19.02 o 
   1 -15   5      212.73      200.07     23.57 o 
   2 -15   5      325.84      360.38     31.42 o 
   3 -15   5       54.79       46.77     11.37 o 
   4 -15   5       26.34       24.28      8.58 o 
  -4 -14   5        2.49        3.21      9.45 o 
  -3 -14   5       47.95       46.28      7.88 o 
  -2 -14   5      293.33      340.82     20.35 o 
  -1 -14   5       54.70       57.40      8.46 o 
   0 -14   5       10.29        6.03      4.04 o 
   1 -14   5      508.41      513.53     35.99 o 
   2 -14   5       93.56       97.79     15.71 o 
   3 -14   5       78.86       73.30     13.69 o 
   4 -14   5      105.80      106.81     16.72 o 
   5 -14   5        2.02       -3.98      4.19 o 
   6 -14   5      193.83      167.07     21.07 o 
  -6 -13   5       63.48       63.19     12.78 o 
  -5 -13   5        9.95        9.37      5.15 o 
  -4 -13   5      102.37       90.20     10.55 o 
  -3 -13   5       65.26       65.57      8.79 o 
  -2 -13   5      171.20      194.09     14.64 o 
  -1 -13   5        1.02        1.35      4.01 o 
   0 -13   5      257.74      257.24     16.52 o 
   1 -13   5      496.43      464.79     32.67 o 
   2 -13   5       31.25       20.69      7.44 o 
   3 -13   5       21.92       32.29      9.70 o 
   4 -13   5       36.68       44.31     10.69 o 
   5 -13   5       71.33       94.19     15.15 o 
   6 -13   5      715.72      767.35     43.97 o 
   7 -13   5       52.12       70.44      9.84 o 
   8 -13   5       55.21       51.23     12.81 o 
  -8 -12   5        4.95        5.89      4.47 o 
  -7 -12   5       43.42       35.91      9.85 o 
  -6 -12   5      131.10      147.55     18.02 o 
  -5 -12   5       25.74       16.12      6.50 o 
  -4 -12   5        0.65        1.28      2.43 o 
  -3 -12   5      342.80      360.52     19.24 o 
  -2 -12   5      314.62      318.90     17.69 o 
  -1 -12   5        0.03       -4.32      2.88 o 
   0 -12   5      328.97      359.66     18.29 o 
   1 -12   5      171.43      166.30     18.74 o 
   2 -12   5       69.43       78.05     12.88 o 
   3 -12   5       48.45       62.55     11.83 o 
   4 -12   5      116.99      119.85     16.05 o 
   5 -12   5      779.82      762.53     40.80 o 
   6 -12   5      174.96      148.26     13.35 o 
   7 -12   5       47.87       39.91      7.42 o 
   8 -12   5       29.17       16.39      7.62 o 
   9 -12   5      109.49       84.60     15.35 o 
  -9 -11   5        0.07       -1.52      3.94 o 
  -8 -11   5        1.01       -2.90      3.96 o 
  -7 -11   5       15.42       24.27      8.13 o 
  -6 -11   5      189.31      194.87     19.70 o 
  -5 -11   5        1.46        2.65      3.31 o 
  -4 -11   5      128.05      122.47     14.47 o 
  -3 -11   5      200.38      201.24     13.57 o 
  -2 -11   5      147.48      160.84     11.89 o 
  -1 -11   5        0.57       -3.14      7.00 o 
   0 -11   5        9.86       13.55      3.85 o 
   1 -11   5      195.78      146.47     16.59 o 
   2 -11   5      789.48      808.10     38.84 o 
   3 -11   5        5.89        8.71      4.89 o 
   4 -11   5      512.25      497.04     31.00 o 
   5 -11   5      114.94      142.18     12.27 o 
   6 -11   5      285.76      248.16     16.38 o 
   7 -11   5        2.62        3.22      3.31 o 
   8 -11   5      565.28      581.06     21.63 o 
   9 -11   5       23.35       26.50      8.00 o 
  10 -11   5      198.63      221.03     23.74 o 
 -10 -10   5       62.71       68.57     11.85 o 
  -9 -10   5      151.06      120.80     16.85 o 
  -8 -10   5       30.65       34.31      8.93 o 
  -7 -10   5      200.80      203.10     19.79 o 
  -6 -10   5      419.75      476.00     29.26 o 
  -5 -10   5        0.12        2.73      3.51 o 
  -4 -10   5      161.39      167.28     15.91 o 
  -3 -10   5       38.62       39.59      5.81 o 
  -2 -10   5       43.34       42.47      4.83 o 
  -1 -10   5        5.72        4.55      2.09 o 
   0 -10   5      252.66      263.45     12.69 o 
   1 -10   5      940.10      877.96     25.69 o 
   2 -10   5      297.02      253.19     13.96 o 
   3 -10   5        3.92        5.84      2.40 o 
   4 -10   5      145.90      130.86      9.81 o 
   5 -10   5        1.09       -3.48      2.32 o 
   6 -10   5       22.39       23.43      3.90 o 
   7 -10   5        1.36        3.57      2.17 o 
   8 -10   5      408.83      395.31     18.14 o 
   9 -10   5        0.76       -0.02      2.69 o 
  10 -10   5       14.37        4.62      4.75 o 
  11 -10   5       43.44       39.24     10.79 o 
 -10  -9   5      203.50      194.00     14.28 o 
  -9  -9   5      142.72      140.79     17.63 o 
  -8  -9   5      154.35      161.53     18.13 o 
  -7  -9   5       46.77       43.86      9.32 o 
  -6  -9   5       33.26       30.10      7.14 o 
  -5  -9   5      859.41      860.12     35.55 o 
  -4  -9   5      112.33      115.97      9.39 o 
  -3  -9   5     1852.12     1825.46     34.90 o 
  -2  -9   5     3552.00     3620.85     50.46 o 
  -1  -9   5       27.91       29.55      4.57 o 
   0  -9   5      682.95      648.06     16.40 o 
   1  -9   5      703.33      689.54     32.47 o 
   2  -9   5      604.47      596.49     19.68 o 
   3  -9   5       63.22       56.67      4.99 o 
   4  -9   5      749.71      748.57     15.39 o 
   5  -9   5       51.93       48.72      4.94 o 
   6  -9   5      396.92      423.76     14.56 o 
   7  -9   5        0.10        1.69      2.28 o 
   8  -9   5      165.51      159.58     10.86 o 
   9  -9   5      165.59      158.02     18.15 o 
  10  -9   5       19.25       20.10      4.39 o 
  11  -9   5      250.08      241.84     23.34 o 
  12  -9   5      564.44      661.87     39.49 o 
 -11  -8   5       63.96       61.31      8.16 o 
 -10  -8   5       70.71       80.75      9.31 o 
  -9  -8   5      111.92      129.30     11.10 o 
  -8  -8   5        9.20        7.96      4.40 o 
  -7  -8   5       54.84       59.77     10.24 o 
  -6  -8   5      142.97      133.13     14.44 o 
  -5  -8   5       94.39       91.82      8.36 o 
  -4  -8   5     1367.49     1278.75     38.91 o 
  -3  -8   5      225.91      249.62     16.20 o 
  -2  -8   5      976.83     1038.86     15.71 o 
  -1  -8   5       15.64       12.90      2.93 o 
   0  -8   5      201.30      177.00      7.07 o 
   1  -8   5      850.16      841.67     27.72 o 
   2  -8   5       21.36       20.26      2.77 o 
   3  -8   5       92.96       82.07      4.54 o 
   4  -8   5      411.20      396.53     11.02 o 
   5  -8   5      436.88      445.30     12.12 o 
   6  -8   5      213.42      214.05     10.08 o 
   7  -8   5        1.25        2.25      2.40 o 
   8  -8   5     1057.48     1083.85     32.98 o 
   9  -8   5      151.44      154.61     10.78 o 
  10  -8   5        6.61        5.88      2.96 o 
  11  -8   5      207.96      200.97     12.79 o 
  12  -8   5      181.12      219.27     21.93 o 
 -12  -7   5       29.09       23.78      5.61 o 
 -11  -7   5      518.95      450.22     30.88 o 
 -10  -7   5      553.34      518.36     22.46 o 
  -9  -7   5      444.60      431.38     19.67 o 
  -8  -7   5      225.13      242.27     20.75 o 
  -7  -7   5      466.78      484.99     27.36 o 
  -6  -7   5      155.75      135.06     13.68 o 
  -5  -7   5        2.19        0.73      2.52 o 
  -4  -7   5     1662.72     1785.47     31.55 o 
  -3  -7   5       18.44        9.31      3.93 o 
  -2  -7   5      333.94      327.60     10.55 o 
  -1  -7   5     1069.42     1196.39     15.10 o 
   0  -7   5      149.42      137.12      5.53 o 
   1  -7   5       42.80       34.87      2.94 o 
   2  -7   5      202.33      196.68      8.61 o 
   3  -7   5      242.42      239.81      7.48 o 
   4  -7   5        1.98        2.80      1.35 o 
   5  -7   5     1481.49     1525.93     26.64 o 
   6  -7   5       80.71       87.71      8.36 o 
   7  -7   5      495.13      489.56     17.55 o 
   8  -7   5      883.41      864.84     24.06 o 
   9  -7   5      380.15      356.75     15.99 o 
  10  -7   5      116.00      102.14      8.96 o 
  11  -7   5      179.40      167.89     11.73 o 
  12  -7   5      130.24      136.59     24.79 o 
  13  -7   5       72.90       95.60     14.61 o 
 -12  -6   5      127.31      130.95     12.05 o 
 -11  -6   5        2.30        0.06      2.89 o 
 -10  -6   5        2.14        1.31      2.84 o 
  -9  -6   5        4.68        4.00      2.85 o 
  -8  -6   5      560.81      506.15     20.04 o 
  -7  -6   5        4.94       -6.08      4.06 o 
  -6  -6   5      389.41      392.78     22.19 o 
  -5  -6   5       21.62       25.59      3.98 o 
  -4  -6   5       18.02       16.66      2.58 o 
  -3  -6   5      835.21      863.22     15.93 o 
  -2  -6   5    10531.00    11072.03     47.75 o 
  -1  -6   5      488.33      508.86      9.70 o 
   0  -6   5     1722.16     1671.82     15.74 o 
   1  -6   5       87.72       85.93      4.26 o 
   2  -6   5     1381.03     1399.92     17.92 o 
   3  -6   5      829.27      911.58     14.50 o 
   4  -6   5       67.41       60.47      4.86 o 
   5  -6   5     2121.49     2146.44     25.29 o 
   6  -6   5     1613.68     1657.39     25.23 o 
   7  -6   5     1017.95      969.93     19.91 o 
   8  -6   5     1315.94     1334.66     29.11 o 
   9  -6   5      223.35      218.77     12.35 o 
  10  -6   5       13.56       17.82      4.05 o 
  11  -6   5       29.00       19.80      4.36 o 
  12  -6   5       42.40       50.27      6.81 o 
  13  -6   5      157.73      161.18     17.39 o 
 -13  -5   5      224.26      208.17     15.81 o 
 -12  -5   5      136.17      125.26     11.79 o 
 -11  -5   5      570.05      569.68     34.75 o 
 -10  -5   5       32.94       31.73      5.66 o 
  -9  -5   5       73.07       71.60      7.89 o 
  -8  -5   5       49.63       47.03      6.16 o 
  -7  -5   5        8.61        5.77      3.73 o 
  -6  -5   5       64.22       76.31      6.73 o 
  -5  -5   5       87.77       98.85      7.27 o 
  -4  -5   5      169.14      125.09      7.52 o 
  -3  -5   5     7174.71     7536.73     43.45 o 
  -2  -5   5     1320.55     1433.70     15.34 o 
  -1  -5   5        5.22        4.57      1.38 o 
   0  -5   5     2601.19     2715.29     39.04 o 
   1  -5   5      765.57      821.34     18.42 o 
   2  -5   5        2.10        1.19      0.82 o 
   3  -5   5     1702.07     1766.41     29.08 o 
   4  -5   5       10.50       22.07      2.92 o 
   5  -5   5      116.78      109.40      7.45 o 
   6  -5   5       12.30        8.83      2.15 o 
   7  -5   5        2.56        0.34      1.94 o 
   8  -5   5      197.46      202.54      9.45 o 
   9  -5   5       47.32       38.07      4.32 o 
  10  -5   5      179.93      198.36     16.77 o 
  11  -5   5       21.42       32.21      7.44 o 
  12  -5   5       10.96       12.22      5.18 o 
  13  -5   5      460.45      489.69     29.38 o 
 -13  -4   5       73.91       75.24      9.68 o 
 -12  -4   5      984.82      991.28     32.63 o 
 -11  -4   5       36.43       49.60      7.28 o 
 -10  -4   5       65.32       58.89      7.40 o 
  -9  -4   5       15.73       14.29      3.74 o 
  -8  -4   5       71.80       77.13     11.13 o 
  -7  -4   5       33.65       25.44      5.61 o 
  -6  -4   5       39.05       32.02      4.40 o 
  -5  -4   5       43.71       51.05      4.99 o 
  -4  -4   5        0.24        4.62      1.79 o 
  -3  -4   5      257.84      319.37     10.01 o 
  -2  -4   5      148.77      165.22      4.46 o 
  -1  -4   5      741.82      795.21     11.02 o 
   0  -4   5      395.60      427.17      7.21 o 
   1  -4   5     1614.96     1600.61     16.85 o 
   2  -4   5     1896.55     1893.64     61.86 o 
   3  -4   5      133.36      181.12      7.28 o 
   4  -4   5       47.30       28.29      3.63 o 
   5  -4   5     1627.76     1766.54     28.37 o 
   6  -4   5        9.55        9.29      2.14 o 
   7  -4   5      292.79      286.43     16.72 o 
   8  -4   5       13.27       24.84      5.26 o 
   9  -4   5      661.80      656.88     19.45 o 
  10  -4   5      335.08      302.18     13.84 o 
  11  -4   5       52.14       46.35      8.18 o 
  12  -4   5      242.88      210.54     14.20 o 
  13  -4   5      116.94      114.88     19.30 o 
 -13  -3   5      585.19      666.49     27.92 o 
 -12  -3   5      277.81      263.29     17.11 o 
 -11  -3   5      775.10      832.35     34.85 o 
 -10  -3   5       32.78       31.00      5.49 o 
  -9  -3   5       64.65       57.68      6.92 o 
  -8  -3   5      944.31      968.67     26.55 o 
  -7  -3   5      298.02      272.46     10.37 o 
  -6  -3   5      157.47      174.02      7.83 o 
  -5  -3   5      592.55      615.38     16.13 o 
  -4  -3   5      864.93      813.78     17.11 o 
  -3  -3   5       11.22       13.89      2.09 o 
  -2  -3   5      115.72      124.71      3.75 o 
  -1  -3   5       11.35        5.86      1.66 o 
   0  -3   5     1093.98     1117.78     15.58 o 
   1  -3   5     1824.01     1753.12     20.56 o 
   2  -3   5        2.29        3.26      1.30 o 
   3  -3   5      171.21      206.69     11.78 o 
   4  -3   5     2293.06     2478.05     40.41 o 
   5  -3   5       23.21       18.08      3.83 o 
   6  -3   5      164.11      167.91      9.43 o 
   7  -3   5        4.28       -0.43      0.82 o 
   8  -3   5       20.92       21.89      3.32 o 
   9  -3   5      227.22      223.14     12.12 o 
  10  -3   5      349.34      284.92     14.41 o 
  11  -3   5       61.45       55.25      8.82 o 
  12  -3   5      537.71      555.05     40.03 o 
  13  -3   5       18.37        7.18      7.34 o 
 -13  -2   5        8.46        8.71      4.30 o 
 -12  -2   5      272.59      254.17     16.86 o 
 -11  -2   5       57.73       56.91      7.84 o 
 -10  -2   5      270.59      269.90     18.74 o 
  -9  -2   5       99.11      100.21      7.48 o 
  -8  -2   5       82.14       81.07      5.96 o 
  -7  -2   5       45.48       37.49      4.64 o 
  -6  -2   5     1451.92     1525.47     26.94 o 
  -5  -2   5     3524.64     3741.97     69.09 o 
  -4  -2   5       79.15       74.49      7.96 o 
  -3  -2   5       91.37       77.14      3.92 o 
  -2  -2   5      120.08      120.57      4.76 o 
  -1  -2   5        4.45        2.11      0.74 o 
   0  -2   5     1976.34     1929.25     28.75 o 
   1  -2   5        5.66        2.50      1.19 o 
   2  -2   5      950.97      995.45     17.73 o 
   3  -2   5      432.85      414.63     11.32 o 
   4  -2   5       27.34       59.32      4.54 o 
   5  -2   5      218.39      154.30     12.36 o 
   6  -2   5      109.43      128.36     16.49 o 
   7  -2   5       38.42       33.29      3.15 o 
   8  -2   5      683.04      780.11     15.50 o 
   9  -2   5      667.62      714.44     20.32 o 
  10  -2   5      167.16      164.22      8.02 o 
  11  -2   5       57.96       54.09      6.22 o 
  12  -2   5      257.19      236.11     26.69 o 
  13  -2   5       22.21       22.43      8.58 o 
 -13  -1   5      180.64      190.13     17.57 o 
 -12  -1   5      428.88      443.53     22.22 o 
 -11  -1   5       10.11       10.44      4.43 o 
 -10  -1   5        6.16        5.41      5.84 o 
  -9  -1   5     1842.10     1857.95     32.92 o 
  -8  -1   5     1135.34     1126.00     24.38 o 
  -7  -1   5       90.60       76.26      6.12 o 
  -6  -1   5      987.33     1129.56     22.07 o 
  -5  -1   5       21.10       18.80      2.92 o 
  -4  -1   5      545.31      525.49     29.54 o 
  -3  -1   5        4.88        9.16      1.19 o 
  -2  -1   5      428.25      448.22      6.24 o 
  -1  -1   5      644.38      626.41     14.03 o 
   0  -1   5      338.49      310.77      5.41 o 
   1  -1   5       63.94       55.60      3.05 o 
   2  -1   5       16.00       22.77      2.90 o 
   3  -1   5      101.63      130.62     13.53 o 
   4  -1   5     1365.23     1401.69     19.44 o 
   5  -1   5       36.62       18.17      2.47 o 
   6  -1   5      275.44      253.57      9.18 o 
   7  -1   5        0.02       -2.21      3.61 o 
   8  -1   5      493.99      477.82     10.66 o 
   9  -1   5        9.07        8.41      1.82 o 
  10  -1   5        1.03        0.87      1.67 o 
  11  -1   5        9.69       15.38      7.67 o 
  12  -1   5       15.19       24.61      9.39 o 
  13  -1   5      170.52      191.99     24.89 o 
 -13   0   5       29.21       17.15      6.23 o 
 -12   0   5       75.85       80.80     13.44 o 
 -11   0   5      246.20      276.81     22.88 o 
 -10   0   5       41.56       47.57      5.65 o 
  -9   0   5      461.04      442.48     16.23 o 
  -8   0   5      938.86      897.59     20.58 o 
  -7   0   5      542.28      571.29     16.14 o 
  -6   0   5        7.64        5.96      4.66 o 
  -5   0   5       32.76       21.99      2.98 o 
  -4   0   5     1911.74     1981.83     25.05 o 
  -3   0   5      293.46      264.34      4.60 o 
  -2   0   5       38.29       33.63      2.52 o 
  -1   0   5      484.74      478.29      6.46 o 
   0   0   5     4965.75     5078.65     34.76 o 
   1   0   5     2553.86     2863.94     22.58 o 
   2   0   5        0.05        0.22      1.13 o 
   3   0   5      297.42      336.52      7.65 o 
   4   0   5     1897.41     2008.46     18.55 o 
   5   0   5     1264.10     1215.43     89.47 o 
   6   0   5      586.24      543.58     40.52 o 
   7   0   5      189.92      186.52      6.38 o 
   8   0   5      546.73      605.55     33.95 o 
   9   0   5      133.16      133.34     17.17 o 
  10   0   5       63.85       40.53     10.32 o 
  11   0   5      209.36      161.90     20.87 o 
  12   0   5      108.03      107.83     18.50 o 
  13   0   5      170.38      160.58     23.22 o 
 -13   1   5        0.87        8.38      5.74 o 
 -12   1   5      427.11      459.12     31.33 o 
 -11   1   5       62.10       73.29     12.62 o 
 -10   1   5        0.00        0.19      2.55 o 
  -9   1   5       35.91       41.51      5.38 o 
  -8   1   5       19.66       20.42      3.07 o 
  -7   1   5        3.92        3.33      1.33 o 
  -6   1   5       15.95       15.76      4.48 o 
  -5   1   5      354.25      376.02     10.44 o 
  -4   1   5     3048.33     2990.61     33.06 o 
  -3   1   5      378.54      439.94      8.45 o 
  -2   1   5       30.29       26.48      2.43 o 
  -1   1   5     1509.99     1445.28     13.11 o 
   0   1   5     1695.34     1839.84     31.95 o 
   1   1   5     1712.05     1876.16     19.41 o 
   2   1   5       11.74       20.53      2.03 o 
   3   1   5     1105.32     1120.26     39.60 o 
   4   1   5       93.78       70.15      6.66 o 
   5   1   5      379.64      397.97     23.25 o 
   6   1   5       77.33       71.86     10.96 o 
   7   1   5      127.54      135.18     15.55 o 
   8   1   5       20.78       21.94      7.58 o 
   9   1   5       94.02       78.36     13.89 o 
  10   1   5      161.83      153.55     19.61 o 
  11   1   5        8.58        1.50      4.91 o 
  12   1   5       26.28       33.99      9.87 o 
 -13   2   5        8.59       11.14      6.49 o 
 -12   2   5       51.74       61.33     12.34 o 
 -11   2   5        1.64        1.83      3.72 o 
 -10   2   5      196.46      198.70     19.41 o 
  -9   2   5      336.07      301.45      8.09 o 
  -8   2   5      254.93      245.59      6.98 o 
  -7   2   5      241.48      238.63      5.97 o 
  -6   2   5        0.45        1.10      1.92 o 
  -5   2   5       91.75       95.24      7.17 o 
  -4   2   5     4629.64     4728.06     55.20 o 
  -3   2   5      686.50      749.01     11.25 o 
  -2   2   5       65.32       56.79      2.90 o 
  -1   2   5     6768.55     7229.56     39.47 o 
   0   2   5      411.39      461.26      9.17 o 
   1   2   5       65.11       62.72      3.85 o 
   2   2   5      121.76      131.49      5.98 o 
   3   2   5      497.94      542.88     17.89 o 
   4   2   5      742.15      722.92     50.51 o 
   5   2   5       33.44       30.14      5.08 o 
   6   2   5      569.51      557.44     30.39 o 
   7   2   5      133.59      121.88     15.18 o 
   8   2   5      236.45      239.33     22.46 o 
   9   2   5       57.48       66.50     12.88 o 
  10   2   5       31.92       11.39      6.25 o 
  11   2   5       11.11       27.27      9.64 o 
  12   2   5      514.96      585.92     42.84 o 
 -13   3   5       59.58       64.46     13.26 o 
 -12   3   5       12.34       10.80      6.59 o 
 -11   3   5      182.17      180.72     19.73 o 
 -10   3   5      273.86      259.10     22.65 o 
  -9   3   5        0.01       -1.46      2.38 o 
  -8   3   5      488.14      513.78     13.42 o 
  -7   3   5       12.60        9.38      1.77 o 
  -6   3   5      195.18      208.78     11.72 o 
  -5   3   5      304.67      276.73     10.68 o 
  -4   3   5      111.20       93.04      4.02 o 
  -3   3   5       68.81       63.65      3.47 o 
  -2   3   5      349.50      360.79      9.12 o 
  -1   3   5       57.14       57.89      3.85 o 
   0   3   5      171.71      141.61      5.39 o 
   1   3   5      781.15      812.44     12.19 o 
   2   3   5       13.67       14.00      2.48 o 
   3   3   5      899.18      811.86     33.44 o 
   4   3   5      673.62      703.94     23.09 o 
   5   3   5      753.41      708.40     33.41 o 
   6   3   5      468.39      497.71     29.64 o 
   7   3   5     2688.84     2799.88     73.63 o 
   8   3   5        0.85        9.31      6.06 o 
   9   3   5       19.85       13.90      6.38 o 
  10   3   5       25.63       27.14      9.48 o 
  11   3   5        0.59        2.37      5.55 o 
  12   3   5      369.22      393.65     35.73 o 
 -13   4   5       10.96       18.54      7.29 o 
 -12   4   5        2.71       -6.35      5.95 o 
 -11   4   5       27.00       22.75      7.80 o 
 -10   4   5      647.70      549.40     33.83 o 
  -9   4   5        0.44       -0.90      4.61 o 
  -8   4   5      416.45      411.39     10.89 o 
  -7   4   5        0.21        2.48      3.60 o 
  -6   4   5      192.87      183.48     16.52 o 
  -5   4   5      234.02      228.04     12.18 o 
  -4   4   5       40.46       42.77      2.58 o 
  -3   4   5       40.93       37.27      2.74 o 
  -2   4   5      217.53      198.09      7.28 o 
  -1   4   5       20.55       19.36      2.39 o 
   0   4   5      659.60      654.23     12.27 o 
   1   4   5        2.25        1.43      1.04 o 
   2   4   5        1.59        2.09      0.93 o 
   3   4   5      312.13      309.47     12.08 o 
   4   4   5      314.02      335.88     22.79 o 
   5   4   5      723.57      810.63     37.04 o 
   6   4   5      610.69      593.22     33.58 o 
   7   4   5      145.77      153.35     18.24 o 
   8   4   5      497.89      489.29     33.57 o 
   9   4   5       65.46       57.00     12.22 o 
  10   4   5       88.22       97.24     16.98 o 
  11   4   5      130.44      159.65     22.50 o 
 -12   5   5        0.70       -1.90      4.95 o 
 -11   5   5       17.56        9.70      6.54 o 
 -10   5   5        9.36        9.60      5.51 o 
  -9   5   5      173.07      193.57     19.98 o 
  -8   5   5       98.42      130.52     15.75 o 
  -7   5   5        5.81        2.39      3.93 o 
  -6   5   5      102.76       90.64     12.42 o 
  -5   5   5      300.09      277.22     20.35 o 
  -4   5   5      232.79      220.55      7.96 o 
  -3   5   5      581.20      545.68     10.05 o 
  -2   5   5      281.22      251.00      8.72 o 
  -1   5   5      171.12      168.70      6.96 o 
   0   5   5      772.58      807.81     14.69 o 
   1   5   5      115.38      108.84      5.21 o 
   2   5   5       77.14       81.67      4.59 o 
   3   5   5       12.47       12.01      1.64 o 
   4   5   5      277.81      242.97     20.52 o 
   5   5   5       54.98       41.18      9.43 o 
   6   5   5     1516.69     1563.86     56.86 o 
   7   5   5       78.45       81.07     13.85 o 
   8   5   5      530.01      553.40     36.77 o 
   9   5   5       58.38       62.38     13.43 o 
  10   5   5      134.24      166.24     21.87 o 
 -11   6   5        5.82       19.97      8.23 o 
 -10   6   5       65.10       91.29     14.92 o 
  -9   6   5      229.44      241.95     23.04 o 
  -8   6   5       63.78       62.62     11.53 o 
  -7   6   5       90.59       60.19     10.97 o 
  -6   6   5      519.42      484.90     28.82 o 
  -5   6   5       67.80       54.75      9.95 o 
  -4   6   5       12.68       12.44      1.59 o 
  -3   6   5     1690.40     1754.37     24.87 o 
  -2   6   5      170.87      170.81      6.65 o 
  -1   6   5     1488.18     1378.51     23.55 o 
   0   6   5     1055.70     1089.46     20.08 o 
   1   6   5       37.32       33.57      3.48 o 
   2   6   5      428.02      432.09     16.24 o 
   3   6   5      792.12      830.20     24.02 o 
   4   6   5       35.06       35.57      3.18 o 
   5   6   5       98.85       98.62     14.46 o 
   6   6   5      161.35      145.10     18.13 o 
   7   6   5      236.72      226.41     23.44 o 
   8   6   5       13.48       11.46      7.31 o 
   9   6   5        3.38       -4.76      4.92 o 
  10   6   5       90.40       92.87     16.75 o 
 -11   7   5        2.71       -6.93      5.99 o 
 -10   7   5      127.08      109.79     16.79 o 
  -9   7   5        3.08       12.70      7.18 o 
  -8   7   5       10.35        5.53      5.15 o 
  -7   7   5      119.75      109.01     15.00 o 
  -6   7   5        3.41        2.95      3.98 o 
  -5   7   5      393.73      377.96     25.63 o 
  -4   7   5     1169.19     1199.11     21.76 o 
  -3   7   5       29.53       28.23      3.84 o 
  -2   7   5     3381.03     3432.52     50.90 o 
  -1   7   5       88.61      110.96      7.21 o 
   0   7   5      679.06      712.39     17.32 o 
   1   7   5        0.26       -0.41      1.39 o 
   2   7   5        4.00        3.38      1.92 o 
   3   7   5      153.65      153.85      9.12 o 
   4   7   5        0.15        0.69      4.08 o 
   5   7   5       26.92       37.19      9.99 o 
   6   7   5       65.44       61.99     12.82 o 
   7   7   5      158.49      191.68     22.12 o 
   8   7   5       25.81       23.38      8.19 o 
   9   7   5      209.69      210.50     25.40 o 
 -10   8   5       65.58       71.54     13.68 o 
  -9   8   5      157.26      177.46     21.16 o 
  -8   8   5      249.32      246.23     23.87 o 
  -7   8   5        1.69        0.57      4.36 o 
  -6   8   5       97.19       77.75     13.24 o 
  -5   8   5      127.07      124.70      7.56 o 
  -4   8   5       89.00       89.68      6.82 o 
  -3   8   5      209.44      214.73     10.71 o 
  -2   8   5      281.02      265.36     10.83 o 
  -1   8   5        8.48        3.81      2.73 o 
   0   8   5       88.94       85.59      6.69 o 
   1   8   5       67.29       66.09      6.66 o 
   2   8   5       19.70       14.15      3.50 o 
   3   8   5       58.47       64.68     12.29 o 
   4   8   5       19.41       25.75      8.43 o 
   5   8   5        7.42        6.46      4.84 o 
   6   8   5      575.18      560.16     37.78 o 
   7   8   5      254.54      249.65     26.01 o 
   8   8   5       11.39        6.29      5.03 o 
  -9   9   5      117.64      116.58     17.67 o 
  -8   9   5      326.66      349.23     29.56 o 
  -7   9   5      196.60      205.57     22.19 o 
  -6   9   5        0.14        3.03      4.19 o 
  -5   9   5      777.21      851.89     41.69 o 
  -4   9   5       10.36        9.78      4.80 o 
  -3   9   5        0.22       -0.93      6.32 o 
  -2   9   5       24.29       22.45      3.54 o 
  -1   9   5        0.00       -1.35      1.72 o 
   0   9   5        4.14        1.68      2.27 o 
   1   9   5       14.42        9.95      3.57 o 
   2   9   5        5.88        8.17      4.86 o 
   3   9   5      309.36      314.20     27.11 o 
   4   9   5        0.32       -1.98      3.78 o 
   5   9   5      146.48      125.38     18.51 o 
   6   9   5      231.38      236.83     25.79 o 
  -8  10   5        7.73        1.20      4.15 o 
  -7  10   5      319.15      385.52     31.19 o 
  -6  10   5      117.72      153.79     19.21 o 
  -5  10   5       63.62       86.15     14.41 o 
  -4  10   5      159.41      156.64     18.34 o 
  -3  10   5       17.25       26.56      7.88 o 
  -2  10   5       40.15       44.30      5.03 o 
  -1  10   5      296.33      301.43     13.14 o 
   0  10   5      139.55      147.10     11.83 o 
   1  10   5       32.20       30.82      8.22 o 
   2  10   5      381.57      343.93     29.34 o 
   3  10   5      287.43      326.10     29.00 o 
   4  10   5        0.32        4.09      5.66 o 
   5  10   5       96.80      109.04     17.59 o 
  -6  11   5        8.73        8.83      6.65 o 
  -5  11   5       14.84       24.13      8.16 o 
  -4  11   5       49.75       53.58     11.63 o 
  -3  11   5        3.22       14.95      6.60 o 
  -2  11   5       27.17       26.77      6.66 o 
  -1  11   5      352.33      360.46     19.98 o 
   0  11   5      116.03      107.37      8.44 o 
   1  11   5        8.56       16.51      7.25 o 
   2  11   5       11.82        8.04      5.69 o 
  -1 -15   6       67.41       76.33     10.01 o 
   0 -15   6       71.08       72.44     15.07 o 
   1 -15   6      183.20      220.18     24.98 o 
   2 -15   6       67.07       43.85     10.57 o 
   3 -15   6        2.13        3.49      5.23 o 
   4 -15   6       73.03       79.53     15.50 o 
  -4 -14   6      237.48      285.95     19.00 o 
  -3 -14   6      235.56      273.85     18.28 o 
  -2 -14   6       68.50       63.94      9.06 o 
  -1 -14   6       64.58       70.25     10.75 o 
   0 -14   6        0.04       -3.22      4.88 o 
   1 -14   6       23.11       29.92      9.43 o 
   2 -14   6      151.12      190.26     22.48 o 
   3 -14   6        4.28        8.85      5.52 o 
   4 -14   6       23.01       28.69      9.56 o 
   5 -14   6      117.82      146.25     19.85 o 
   6 -14   6        2.02       -4.69      5.02 o 
  -6 -13   6       23.73       21.47      7.53 o 
  -5 -13   6        0.00       -0.35      7.09 o 
  -4 -13   6       65.62       68.49      9.01 o 
  -3 -13   6        0.76       -3.62      3.58 o 
  -2 -13   6      525.72      555.36     25.39 o 
  -1 -13   6        6.80       -3.67      4.59 o 
   0 -13   6      158.30      152.43     19.27 o 
   1 -13   6      910.21      930.66     46.45 o 
   2 -13   6      153.21      166.65     19.99 o 
   3 -13   6       14.66       11.72      6.73 o 
   4 -13   6      696.77      722.21     41.51 o 
   5 -13   6      646.64      645.26     40.24 o 
   6 -13   6       24.91       27.22      8.86 o 
   7 -13   6       35.44       25.57     10.44 o 
  -8 -12   6       97.77      118.99     16.81 o 
  -7 -12   6        0.95       -3.23      4.24 o 
  -6 -12   6       92.31      105.91     14.44 o 
  -5 -12   6      104.03      105.25     10.83 o 
  -4 -12   6       76.08       82.24      9.40 o 
  -3 -12   6       86.62       92.35      9.67 o 
  -2 -12   6      160.18      158.31     12.21 o 
  -1 -12   6      254.37      257.96     16.57 o 
   0 -12   6      421.65      469.04     31.74 o 
   1 -12   6      451.43      472.89     31.68 o 
   2 -12   6        3.24        3.13      3.99 o 
   3 -12   6       37.81       53.01     11.14 o 
   4 -12   6     1608.15     1611.46     59.66 o 
   5 -12   6       34.44       12.96      7.34 o 
   6 -12   6      904.64      896.67     46.25 o 
   7 -12   6        3.27        2.21      4.19 o 
   8 -12   6        8.92       19.41      7.39 o 
   9 -12   6      270.61      300.33     28.54 o 
  -9 -11   6       68.04       55.40     11.13 o 
  -8 -11   6      296.97      314.12     26.18 o 
  -7 -11   6       32.15       29.21      8.09 o 
  -6 -11   6      121.76      116.55     14.72 o 
  -5 -11   6      117.86      127.01     14.63 o 
  -4 -11   6      170.46      178.70     12.97 o 
  -3 -11   6        0.61       -0.20      2.62 o 
  -2 -11   6       27.61       30.75      5.44 o 
  -1 -11   6       69.10       67.97      7.58 o 
   0 -11   6        1.11        5.95      2.66 o 
   1 -11   6      129.25       81.90     12.76 o 
   2 -11   6       24.93       30.80      7.95 o 
   3 -11   6       22.58        7.82      5.11 o 
   4 -11   6      155.88      117.20     15.57 o 
   5 -11   6      601.01      680.67     37.81 o 
   6 -11   6      913.10      900.68     28.45 o 
   7 -11   6       38.32       39.05      5.32 o 
   8 -11   6      514.11      514.25     21.21 o 
   9 -11   6      260.09      258.31     15.26 o 
  10 -11   6      115.39      132.12     18.28 o 
 -10 -10   6        9.50       15.72      5.06 o 
  -9 -10   6      258.07      222.64     22.19 o 
  -8 -10   6      178.83      196.52     20.21 o 
  -7 -10   6      126.93      137.84     16.04 o 
  -6 -10   6       67.92       63.72     10.41 o 
  -5 -10   6       21.34       22.09      6.63 o 
  -4 -10   6      172.37      156.69     14.86 o 
  -3 -10   6      467.12      477.28     19.56 o 
  -2 -10   6      112.27      111.36      7.45 o 
  -1 -10   6       11.21        7.23      2.48 o 
   0 -10   6     1321.44     1340.75     24.71 o 
   1 -10   6      122.09      141.42     10.27 o 
   2 -10   6      106.80       96.17      8.73 o 
   3 -10   6       41.53       31.83      5.11 o 
   4 -10   6      171.35      142.47     10.61 o 
   5 -10   6     1075.86     1076.70     28.97 o 
   6 -10   6      182.24      182.82     12.35 o 
   7 -10   6      271.89      276.24     15.00 o 
   8 -10   6      198.76      202.63     12.99 o 
   9 -10   6        0.18        3.18      2.49 o 
  10 -10   6        2.65       -2.09      4.32 o 
  11 -10   6        7.72        5.15      6.03 o 
 -10  -9   6       91.41       68.88      8.69 o 
  -9  -9   6       88.76       86.22     13.76 o 
  -8  -9   6        3.08       -3.03      3.38 o 
  -7  -9   6      120.55      130.98     14.90 o 
  -6  -9   6        8.55       11.77      4.38 o 
  -5  -9   6      538.16      543.74     25.47 o 
  -4  -9   6     3524.35     3598.67     49.44 o 
  -3  -9   6     3872.40     4108.63     81.91 o 
  -2  -9   6       96.89       91.94      7.77 o 
  -1  -9   6      104.63       96.48      6.26 o 
   0  -9   6      202.72      199.43      9.85 o 
   1  -9   6      634.98      643.55     31.39 o 
   2  -9   6       29.76       30.22      4.66 o 
   3  -9   6      137.10      157.76      8.46 o 
   4  -9   6      369.76      353.53     10.90 o 
   5  -9   6        2.34        4.18      2.28 o 
   6  -9   6      468.27      457.08     15.68 o 
   7  -9   6      929.74      923.42     26.45 o 
   8  -9   6        0.56       -1.04      2.79 o 
   9  -9   6      133.22      113.72      9.81 o 
  10  -9   6       56.08       68.06     13.10 o 
  11  -9   6       15.20       15.44      6.87 o 
 -11  -8   6        3.69        3.63      3.58 o 
  -9  -8   6       12.30       17.97      4.89 o 
  -8  -8   6       90.73       71.68     11.39 o 
  -7  -8   6       72.61       67.30     10.54 o 
  -6  -8   6       24.66       24.38      6.25 o 
  -5  -8   6      163.00      154.47     13.85 o 
  -4  -8   6       15.07       17.69      4.80 o 
  -3  -8   6       47.42       41.89      6.26 o 
  -2  -8   6      105.60       87.61      6.89 o 
  -1  -8   6      816.65      825.09     14.64 o 
   0  -8   6      117.01      114.02      5.80 o 
   1  -8   6      257.11      241.08      8.76 o 
   2  -8   6       97.08      107.10      6.71 o 
   3  -8   6      125.67      117.18      7.12 o 
   4  -8   6      524.80      482.94     17.97 o 
   5  -8   6      234.53      253.16     10.63 o 
   6  -8   6       18.59       22.85      3.59 o 
   7  -8   6        0.27       -0.82      2.31 o 
   8  -8   6      360.22      358.84     16.46 o 
   9  -8   6      942.48      942.36     27.12 o 
  10  -8   6       71.82       59.68      7.40 o 
  11  -8   6       58.89       65.81      7.85 o 
  12  -8   6      505.29      520.48     33.35 o 
 -12  -7   6       21.34       14.94      4.43 o 
 -11  -7   6      459.93      422.54     29.44 o 
 -10  -7   6       15.19       17.02      5.05 o 
  -9  -7   6       76.77       60.88      7.72 o 
  -8  -7   6     2122.28     1946.87     56.62 o 
  -7  -7   6      266.75      252.19     19.19 o 
  -6  -7   6       88.30       81.88     10.41 o 
  -5  -7   6        1.01        2.13      2.52 o 
  -4  -7   6      921.44      410.82    490.41 o 
  -3  -7   6        0.19       -0.47      1.12 o 
  -2  -7   6      506.59      545.36     11.22 o 
  -1  -7   6      379.28      376.08      8.96 o 
   0  -7   6       90.09       91.34      4.77 o 
   1  -7   6       49.43       41.05      3.27 o 
   2  -7   6      539.52      547.24     10.72 o 
   3  -7   6     1358.32     1433.72     24.48 o 
   4  -7   6       57.25       56.91      5.04 o 
   5  -7   6      272.35      312.55     11.91 o 
   6  -7   6     1395.86     1403.96     40.09 o 
   7  -7   6       33.27       35.09      6.04 o 
   8  -7   6        1.41        1.71      2.48 o 
   9  -7   6       40.44       42.95      5.94 o 
  10  -7   6       16.95       18.78      4.33 o 
  11  -7   6       92.79       85.71      8.73 o 
  12  -7   6       35.56       32.07      8.19 o 
 -12  -6   6       80.18       65.20     11.65 o 
 -11  -6   6       32.41       36.39      7.69 o 
 -10  -6   6       16.15       10.92      4.16 o 
  -9  -6   6       69.65       57.83      7.47 o 
  -8  -6   6      353.03      337.61     16.43 o 
  -7  -6   6       17.12        9.92      4.15 o 
  -6  -6   6        1.46       70.09      9.46 o 
  -5  -6   6      843.28      843.89     28.51 o 
  -4  -6   6        2.40        1.74      1.68 o 
  -3  -6   6      237.47      226.82      7.03 o 
  -2  -6   6     1434.56     1518.83     19.43 o 
  -1  -6   6       21.03       25.61      2.14 o 
   0  -6   6     1939.64     1974.60     22.32 o 
   1  -6   6      170.25      175.25      6.06 o 
   2  -6   6     1289.85     1432.74     17.93 o 
   3  -6   6      234.77      216.30     11.18 o 
   4  -6   6      434.20      410.72     15.80 o 
   5  -6   6     2514.86     2520.63     37.97 o 
   6  -6   6        0.00        4.11      2.00 o 
   7  -6   6      206.65      178.27      8.86 o 
   8  -6   6     1256.76     1248.57     29.02 o 
   9  -6   6      354.36      367.27     16.34 o 
  10  -6   6        7.31        5.59      2.47 o 
  11  -6   6        5.73        3.63      4.41 o 
  12  -6   6      279.59      317.71     16.64 o 
 -12  -5   6       35.95       34.15      6.85 o 
 -11  -5   6        6.51        3.50      3.55 o 
 -10  -5   6       34.23       26.37      5.27 o 
  -9  -5   6       73.06       79.12      8.39 o 
  -8  -5   6      124.62      133.69     10.25 o 
  -7  -5   6       59.44       57.42      6.53 o 
  -6  -5   6       47.66       43.06      5.15 o 
  -5  -5   6       30.09       22.18      3.45 o 
  -4  -5   6      299.88      273.36     10.64 o 
  -3  -5   6       76.32       58.21      3.93 o 
  -2  -5   6        0.69        1.46      0.71 o 
  -1  -5   6     1548.06     1556.65     17.34 o 
   0  -5   6     1469.25     1493.61     15.97 o 
   1  -5   6        0.00        0.52      0.80 o 
   2  -5   6      299.26      277.62      8.31 o 
   3  -5   6     2219.35     2336.86     28.51 o 
   4  -5   6      135.50      161.36      9.18 o 
   5  -5   6       63.90       51.29      7.82 o 
   6  -5   6      290.60      334.59     19.94 o 
   7  -5   6       28.55       23.94      3.99 o 
   8  -5   6      585.54      520.12     14.79 o 
   9  -5   6       30.13       21.78      3.32 o 
  10  -5   6        0.78        1.64      2.37 o 
  11  -5   6       27.94       34.52      5.44 o 
  12  -5   6       17.12       35.84      4.87 o 
  13  -5   6       71.58       75.53      9.63 o 
 -13  -4   6       39.15       54.02      8.41 o 
 -12  -4   6      194.49      225.78     18.45 o 
 -11  -4   6      513.61      498.39     22.61 o 
 -10  -4   6       39.84       42.75      9.29 o 
  -9  -4   6      320.08      329.19     16.71 o 
  -8  -4   6      705.58      719.81     23.35 o 
  -7  -4   6      486.21      487.50     14.46 o 
  -6  -4   6      240.73      207.67     10.55 o 
  -5  -4   6      320.91      294.33     11.62 o 
  -4  -4   6      614.89      593.14     25.85 o 
  -3  -4   6        1.97       -0.16      0.76 o 
  -2  -4   6      799.97      818.81     21.20 o 
  -1  -4   6        8.50       20.62      3.16 o 
   0  -4   6     1519.17     1607.69     21.13 o 
   1  -4   6      328.32      359.57     12.79 o 
   2  -4   6      167.24      199.49     10.35 o 
   3  -4   6       51.66       63.68      8.07 o 
   4  -4   6      302.81       99.93    158.62 o 
   5  -4   6      449.46      130.59    217.13 o 
   6  -4   6       10.26        4.02      2.51 o 
   7  -4   6      459.62      425.06     20.44 o 
   8  -4   6      451.62      459.83     21.78 o 
   9  -4   6       39.55       30.16      5.93 o 
  10  -4   6       14.43       15.00      3.91 o 
  11  -4   6       81.52       99.08      9.33 o 
  12  -4   6       28.29       41.00     11.23 o 
  13  -4   6      189.64      210.83     26.17 o 
 -13  -3   6       33.46       46.17      7.57 o 
 -12  -3   6      838.23      910.12     31.89 o 
 -11  -3   6      210.45      201.64     16.57 o 
 -10  -3   6       60.74       55.07      7.29 o 
  -9  -3   6        0.26       -0.35      2.15 o 
  -8  -3   6      438.47      443.81     14.49 o 
  -7  -3   6        0.74       -0.46      1.56 o 
  -6  -3   6      196.86      196.26      8.42 o 
  -5  -3   6      553.59      552.23     13.10 o 
  -4  -3   6     1174.52     1139.70     22.43 o 
  -3  -3   6      598.58      656.62     10.92 o 
  -2  -3   6      102.99      103.07      6.10 o 
  -1  -3   6      477.27      429.40     10.07 o 
   0  -3   6       77.46       91.85      4.91 o 
   1  -3   6      279.53      270.84      6.97 o 
   2  -3   6      219.47       88.00     93.74 o 
   3  -3   6       45.69       47.72      3.69 o 
   4  -3   6      933.32      934.94     19.51 o 
   5  -3   6       12.16        9.15      2.18 o 
   6  -3   6       43.02       38.97      4.54 o 
   7  -3   6      172.75       78.47     54.46 o 
   8  -3   6       27.41        2.09     10.84 o 
   9  -3   6      239.20      238.34      9.53 o 
  10  -3   6       11.62       13.39      3.40 o 
  11  -3   6        1.21       -1.33      3.23 o 
  12  -3   6        8.34       17.58      8.40 o 
  13  -3   6        0.09      -10.07      6.72 o 
 -13  -2   6      135.06      154.30     13.83 o 
 -12  -2   6      202.10      209.02     15.42 o 
 -11  -2   6      384.27      366.61     19.50 o 
 -10  -2   6      195.64      201.99     13.78 o 
  -9  -2   6       62.87       68.30      5.79 o 
  -8  -2   6     1014.38     1014.72     24.71 o 
  -7  -2   6       46.09       46.84      6.18 o 
  -6  -2   6      590.34      627.15     17.86 o 
  -5  -2   6       38.35       32.98      4.07 o 
  -4  -2   6      314.29      315.32      8.87 o 
  -3  -2   6      118.10      139.62      5.47 o 
  -2  -2   6      266.08      273.54      8.34 o 
  -1  -2   6      118.14      105.06      4.13 o 
   0  -2   6      157.41      144.05      4.25 o 
   1  -2   6        4.13        1.21      0.85 o 
   2  -2   6       20.33       21.32      2.89 o 
   3  -2   6       16.06        9.53      2.15 o 
   4  -2   6      287.98      250.60      9.63 o 
   5  -2   6        2.93        3.10      1.34 o 
   6  -2   6        4.08        2.33      2.97 o 
   7  -2   6      127.93      114.40      7.29 o 
   8  -2   6        0.04        1.30      1.82 o 
   9  -2   6     1510.52     1388.05     37.44 o 
  10  -2   6       10.77        1.58      4.67 o 
  11  -2   6       77.86       90.63     16.19 o 
  12  -2   6      657.43      680.10     44.87 o 
  13  -2   6        1.66       -2.18      4.15 o 
 -13  -1   6      167.27      168.25     14.39 o 
 -12  -1   6      200.04      198.39     23.14 o 
 -11  -1   6       73.53       75.30     13.23 o 
 -10  -1   6       93.55      105.56      8.35 o 
  -9  -1   6       45.55       44.79      5.35 o 
  -8  -1   6     1675.00     1731.70     30.68 o 
  -7  -1   6      551.44      527.48     17.21 o 
  -6  -1   6      146.41      204.35      9.70 o 
  -5  -1   6     2230.45     2145.59     30.23 o 
  -4  -1   6      765.79      802.43     12.71 o 
  -3  -1   6       34.66       35.64      2.02 o 
  -2  -1   6        9.02       14.73      1.72 o 
  -1  -1   6      274.27      285.46      5.79 o 
   0  -1   6      807.73      799.33      9.75 o 
   1  -1   6       19.85        7.41      2.24 o 
   2  -1   6      613.48      621.18     15.24 o 
   3  -1   6      822.03      703.82     94.64 o 
   4  -1   6       40.63       27.69      3.07 o 
   5  -1   6       68.24       65.24      4.47 o 
   6  -1   6       64.55       52.07      4.09 o 
   7  -1   6      411.50      402.07     11.65 o 
   8  -1   6       89.50       85.95      5.69 o 
   9  -1   6       97.79       73.79     14.53 o 
  10  -1   6        0.64        5.81      6.47 o 
  11  -1   6       29.00       35.79     10.25 o 
  12  -1   6       28.13       24.47      9.21 o 
  13  -1   6       21.49       28.97     10.71 o 
 -13   0   6      221.29      232.89     23.52 o 
 -12   0   6      370.56      414.98     30.01 o 
 -11   0   6       11.51       20.20      6.91 o 
 -10   0   6      223.68      238.01     21.01 o 
  -9   0   6      163.89      177.01      9.75 o 
  -8   0   6      213.19      210.99     10.15 o 
  -7   0   6        6.72        3.14      4.07 o 
  -6   0   6      622.98      701.82     16.95 o 
  -5   0   6     1138.25     1136.60     13.83 o 
  -4   0   6       17.96       20.01      1.71 o 
  -3   0   6        9.06       11.80      1.74 o 
  -2   0   6      313.57      285.85      7.78 o 
  -1   0   6     1832.17     1899.29     22.99 o 
   0   0   6       92.65       59.84      2.77 o 
   1   0   6      404.39      432.95      8.41 o 
   2   0   6     6713.06     7324.80     47.46 o 
   3   0   6     7756.85     7982.66     63.09 o 
   4   0   6      372.22      326.77      8.35 o 
   5   0   6      628.92      599.25     52.98 o 
   6   0   6      234.76      279.57     20.86 o 
   7   0   6      521.21      524.11     30.45 o 
   8   0   6      212.23      211.91     20.73 o 
   9   0   6        1.59       13.57      6.59 o 
  10   0   6       25.37       32.93     10.10 o 
  11   0   6      143.30      157.54     20.91 o 
  12   0   6        0.11       -6.72      6.67 o 
 -13   1   6      294.10      274.98     26.08 o 
 -12   1   6       28.76       21.62      7.87 o 
 -11   1   6        4.23        3.40      4.43 o 
 -10   1   6        0.73       -5.54      5.93 o 
  -9   1   6       81.06       80.00     14.99 o 
  -8   1   6        5.78        4.15      1.70 o 
  -7   1   6       82.08       75.04      5.35 o 
  -6   1   6      157.36      154.62      5.17 o 
  -5   1   6        4.44        8.79      3.55 o 
  -4   1   6      892.30      878.62     17.39 o 
  -3   1   6     1104.60     1165.38     16.44 o 
  -2   1   6     2689.47     2735.14     55.53 o 
  -1   1   6       18.50        8.72      1.11 o 
   0   1   6      115.01      144.56      5.89 o 
   1   1   6      116.85      158.21      6.13 o 
   2   1   6      207.36      199.45      6.77 o 
   3   1   6       12.15       15.33      2.36 o 
   4   1   6        4.85        3.91      1.99 o 
   5   1   6       37.19       46.38      8.51 o 
   6   1   6      449.25      434.45     26.82 o 
   7   1   6     1583.70     1516.10     53.32 o 
   8   1   6      150.70      182.34     19.51 o 
   9   1   6       23.82       22.00      7.63 o 
  10   1   6      204.43      203.91     23.05 o 
  11   1   6       14.81       13.39      7.48 o 
  12   1   6       27.00       19.06      9.02 o 
 -13   2   6       49.85       40.96     10.65 o 
 -12   2   6        9.09       13.11      8.09 o 
 -11   2   6        3.36        6.13      4.79 o 
 -10   2   6      118.95      127.67     16.25 o 
  -9   2   6      137.08      132.29      4.91 o 
  -8   2   6       29.80       35.91      4.16 o 
  -7   2   6       72.21       83.59      7.75 o 
  -6   2   6      100.26      106.98      8.29 o 
  -5   2   6       62.91       83.38      5.90 o 
  -4   2   6     3781.56     3778.26     29.56 o 
  -3   2   6      682.33      695.35     11.93 o 
  -2   2   6       19.08       16.78      1.79 o 
  -1   2   6     6514.35     6562.93     42.73 o 
   0   2   6     1214.51     1298.77     18.87 o 
   1   2   6      122.54      130.05      5.92 o 
   2   2   6      298.98      304.87      8.62 o 
   3   2   6      166.64      179.77      9.70 o 
   4   2   6       95.14       91.68     11.15 o 
   5   2   6      488.33      509.90     20.47 o 
   6   2   6     2872.91     2869.15     70.83 o 
   7   2   6       20.80        9.71      5.10 o 
   8   2   6      242.59      247.72     23.40 o 
   9   2   6      133.87      154.56     19.54 o 
  10   2   6      157.19      155.55     20.66 o 
  11   2   6       30.93       35.04     10.71 o 
  12   2   6        2.31       14.24      8.37 o 
 -12   3   6       67.69       68.97     13.59 o 
 -11   3   6        5.46       12.03      5.98 o 
 -10   3   6      308.33      310.73     25.54 o 
  -9   3   6      567.91      502.21     31.20 o 
  -8   3   6       31.69       18.56      6.54 o 
  -7   3   6       83.26       95.89     12.86 o 
  -6   3   6        0.18       20.47      9.37 o 
  -5   3   6      178.84      173.37     10.54 o 
  -4   3   6       95.21      112.19      4.76 o 
  -3   3   6       60.46       69.75      4.00 o 
  -2   3   6       40.81       31.20      2.98 o 
  -1   3   6       78.65       67.91      4.55 o 
   0   3   6      333.95      362.97      9.10 o 
   1   3   6        5.12        4.84      1.85 o 
   2   3   6      182.01      173.49      8.31 o 
   3   3   6      466.69      470.71     10.94 o 
   4   3   6        7.42        5.06      2.60 o 
   5   3   6      294.06      302.62     22.53 o 
   6   3   6        1.73        9.08      5.60 o 
   7   3   6        0.34        2.82      4.60 o 
   8   3   6       36.83       37.98      9.38 o 
   9   3   6       39.05       40.03     10.33 o 
  10   3   6      197.46      169.29     22.06 o 
  11   3   6       67.32       42.92     12.63 o 
 -12   4   6        4.32       -9.19      6.54 o 
 -11   4   6      141.93      128.56     17.71 o 
 -10   4   6       21.11       16.99      6.49 o 
  -9   4   6       42.52       60.47     11.77 o 
  -8   4   6     1389.86     1335.97     50.13 o 
  -7   4   6      264.03      221.41     19.71 o 
  -6   4   6       58.07       51.43      9.40 o 
  -5   4   6       54.08       51.52      6.20 o 
  -4   4   6      693.05      686.95     12.72 o 
  -3   4   6      324.49      319.55      8.75 o 
  -2   4   6        3.07        2.52      1.32 o 
  -1   4   6        0.16        0.69      1.24 o 
   0   4   6      218.25      202.53      7.28 o 
   1   4   6      191.94      188.41      6.70 o 
   2   4   6       54.19       47.51      3.99 o 
   3   4   6      956.54      979.43     16.54 o 
   4   4   6      559.50      550.20     30.04 o 
   5   4   6      902.88      971.08     42.03 o 
   6   4   6     1871.10     1926.96     61.69 o 
   7   4   6      203.10      245.84     23.52 o 
   8   4   6      381.74      376.77     30.03 o 
   9   4   6       46.29       47.21     11.54 o 
  10   4   6        3.31        1.52      4.28 o 
 -11   5   6       85.99       68.31     13.74 o 
 -10   5   6      107.50      110.77     16.30 o 
  -9   5   6       91.90       76.90     13.37 o 
  -8   5   6      328.93      328.96     25.68 o 
  -7   5   6       22.30       27.39      7.29 o 
  -6   5   6        3.04        1.75      3.57 o 
  -5   5   6     1862.40     1883.94     54.12 o 
  -4   5   6      116.64      108.84      5.77 o 
  -3   5   6      407.44      355.08      8.40 o 
  -2   5   6     1930.49     1977.03     28.75 o 
  -1   5   6      488.04      509.63     12.57 o 
   0   5   6      398.31      395.66     11.88 o 
   1   5   6       10.97       11.06      2.15 o 
   2   5   6      381.88      375.43     10.99 o 
   3   5   6      249.95      237.50      9.15 o 
   4   5   6      284.96      271.68     22.37 o 
   5   5   6        0.20       -7.96      5.31 o 
   6   5   6       46.61       50.09     11.05 o 
   7   5   6       13.62       18.14      7.16 o 
   8   5   6      282.26      246.65     25.23 o 
   9   5   6        0.19       -6.53      5.90 o 
  10   5   6       41.61       39.26     11.89 o 
 -11   6   6        1.98        0.83      4.20 o 
 -10   6   6        0.03       -6.68      5.44 o 
  -9   6   6       49.67       67.38     12.75 o 
  -8   6   6       49.06       52.84     10.86 o 
  -7   6   6       86.07       74.16     12.43 o 
  -6   6   6      704.96      703.40     35.89 o 
  -5   6   6       12.79       12.94      5.81 o 
  -4   6   6      656.17      671.91     14.65 o 
  -3   6   6      688.49      652.75     14.25 o 
  -2   6   6     1413.91     1441.99     19.36 o 
  -1   6   6      392.91      390.84     13.06 o 
   0   6   6      840.24      846.71     18.40 o 
   1   6   6       45.87       55.77      4.58 o 
   2   6   6      227.75      242.91      8.77 o 
   3   6   6     2027.15     2047.05     41.43 o 
   4   6   6       15.20       12.80      6.21 o 
   5   6   6       14.72       25.73      8.19 o 
   6   6   6       98.21      115.09     16.48 o 
   7   6   6       91.83       87.75     15.19 o 
   8   6   6       41.54       33.39     10.08 o 
   9   6   6       12.79       10.52      7.11 o 
 -10   7   6       33.87       36.24     10.06 o 
  -9   7   6        0.12        1.36      6.26 o 
  -8   7   6       28.39       30.14      8.74 o 
  -7   7   6        0.19       -2.36      5.43 o 
  -6   7   6        7.78        0.15      4.42 o 
  -5   7   6       37.90       39.96      8.56 o 
  -4   7   6        0.39        0.63      0.79 o 
  -3   7   6       15.97       11.16      2.35 o 
  -2   7   6      654.44      640.31     17.37 o 
  -1   7   6     1673.85     1694.76     28.50 o 
   0   7   6      828.07      819.89     19.13 o 
   1   7   6       27.03       36.19      5.26 o 
   2   7   6     1195.35     1166.54     20.45 o 
   3   7   6       61.72       47.10     10.41 o 
   4   7   6      198.98      166.29     19.09 o 
   5   7   6       75.72       69.64     13.22 o 
   6   7   6        4.81       -0.88      3.95 o 
   7   7   6      385.82      426.13     33.76 o 
   8   7   6       17.60       25.21      9.36 o 
  -9   8   6      293.38      319.91     28.68 o 
  -8   8   6      136.31      149.12     19.29 o 
  -7   8   6      459.83      428.40     31.10 o 
  -6   8   6      121.17      126.02     16.88 o 
  -5   8   6        0.84       -8.05      5.37 o 
  -4   8   6      181.32      167.48     17.83 o 
  -3   8   6      286.24      282.21     14.50 o 
  -2   8   6        1.06        0.27      1.71 o 
  -1   8   6        7.99        5.97      4.10 o 
   0   8   6        2.21        2.30      2.93 o 
   1   8   6      261.85      250.95     13.83 o 
   2   8   6        0.63        0.24      1.92 o 
   3   8   6      118.80      120.85     16.67 o 
   4   8   6       36.01       37.42      9.91 o 
   5   8   6        3.20        1.23      3.57 o 
   6   8   6       26.81       40.27     11.11 o 
   7   8   6      174.41      202.17     24.74 o 
  -8   9   6        2.09       13.63      7.40 o 
  -7   9   6        5.00       -3.67      5.19 o 
  -6   9   6        0.11        2.24      4.07 o 
  -5   9   6      281.32      236.20     22.75 o 
  -4   9   6       32.36       17.18      6.67 o 
  -3   9   6       11.83       15.58      6.00 o 
  -2   9   6        2.32        0.48      2.08 o 
  -1   9   6        3.94        3.01      1.93 o 
   0   9   6       21.70       33.07      5.64 o 
   1   9   6      163.63      169.18     12.04 o 
   2   9   6       13.16       13.73      7.62 o 
   3   9   6       75.66       96.59     15.63 o 
   4   9   6        2.73       -6.73      5.68 o 
   5   9   6        2.05       -1.28      4.26 o 
  -6  10   6       35.58       31.42      9.24 o 
  -5  10   6        4.62        1.88      3.88 o 
  -4  10   6        4.44        2.30      5.46 o 
  -3  10   6       96.23       82.02     13.02 o 
  -2  10   6       12.88       14.04      4.38 o 
  -1  10   6       42.89       38.68     10.36 o 
   0  10   6        6.15        1.90      4.85 o 
   1  10   6      109.91      125.79     18.11 o 
   2  10   6       58.98       53.82     12.85 o 
   3  10   6      184.92      168.07     21.73 o 
  -3  11   6      260.47      263.84     24.41 o 
  -2  11   6       54.38       63.04      9.12 o 
  -1  11   6       26.06       21.92      8.91 o 
   0  11   6       11.88        4.51      5.58 o 
   0 -15   7       59.12       51.55     13.04 o 
   1 -15   7      187.81      246.06     26.72 o 
   2 -15   7       14.16       21.32      8.74 o 
   3 -15   7        3.36       -5.89      6.43 o 
  -4 -14   7      401.16      425.43     26.24 o 
  -3 -14   7      783.68      827.29     37.34 o 
  -2 -14   7      179.85      215.22     30.43 o 
  -1 -14   7      259.96      291.62     28.26 o 
   0 -14   7      546.97      632.28     41.02 o 
   1 -14   7      124.35      115.82     17.90 o 
   2 -14   7       16.18       15.58      8.12 o 
   3 -14   7       15.85        0.20      4.50 o 
   4 -14   7      132.91       99.89     16.70 o 
   5 -14   7        7.37       -8.59      6.95 o 
   6 -14   7        2.33       -4.13      5.42 o 
  -6 -13   7        0.24       -3.19      3.67 o 
  -5 -13   7       43.75       35.69      7.53 o 
  -4 -13   7      370.12      393.53     20.85 o 
  -3 -13   7        3.17        7.31      3.50 o 
  -2 -13   7        6.39        8.38      4.15 o 
  -1 -13   7      534.69      544.41     23.40 o 
   0 -13   7      199.11      197.27     21.89 o 
   1 -13   7       36.27       39.73     10.07 o 
   2 -13   7        1.03        2.03      5.17 o 
   3 -13   7        2.36       -9.39      6.26 o 
   4 -13   7       34.12       31.16      9.31 o 
   5 -13   7        5.01        7.45      5.66 o 
   6 -13   7        3.37        8.43      6.07 o 
   7 -13   7      469.71      565.62     40.29 o 
  -7 -12   7        7.54       11.15      4.80 o 
  -6 -12   7       23.97       12.61      4.69 o 
  -5 -12   7       40.85       30.32      6.04 o 
  -4 -12   7       38.48       45.39      7.01 o 
  -3 -12   7       66.61       58.98      7.70 o 
  -2 -12   7       37.67       39.00      6.31 o 
  -1 -12   7        1.98        0.47      2.52 o 
   0 -12   7       30.39       29.95      8.61 o 
   1 -12   7      250.61      262.74     24.16 o 
   2 -12   7       48.46       41.40      9.91 o 
   3 -12   7      247.92      294.90     25.79 o 
   4 -12   7      341.68      336.60     27.86 o 
   5 -12   7       13.49       20.28      8.01 o 
   6 -12   7      323.04      280.87     26.77 o 
   7 -12   7      610.09      588.14     67.15 o 
   8 -12   7       43.97       31.44      7.60 o 
  -9 -11   7       49.90       37.01      8.63 o 
  -8 -11   7      505.16      509.64     32.19 o 
  -7 -11   7       52.50       48.56     10.39 o 
  -6 -11   7        6.91       12.77      5.13 o 
  -5 -11   7      291.70      309.45     17.08 o 
  -4 -11   7      603.22      633.85     27.75 o 
  -3 -11   7       36.14       39.62      6.40 o 
  -2 -11   7       36.31       40.99      4.84 o 
  -1 -11   7      228.54      250.74     15.84 o 
   0 -11   7      122.13      120.50     10.20 o 
   1 -11   7       37.60       42.26      7.72 o 
   2 -11   7       91.15       70.53      7.90 o 
   3 -11   7        6.89        1.34      3.48 o 
   4 -11   7        2.31        6.35      4.52 o 
   5 -11   7       53.80       44.45      6.49 o 
   6 -11   7      286.13      288.06     16.44 o 
   7 -11   7      104.57       83.07      9.15 o 
   8 -11   7       68.79       73.41     11.21 o 
   9 -11   7       48.13       46.83      8.95 o 
  -9 -10   7        0.40        4.07      4.60 o 
  -8 -10   7      494.98      519.39     31.23 o 
  -7 -10   7       29.65       27.79      7.41 o 
  -6 -10   7       13.02       13.05      5.35 o 
  -5 -10   7      919.92      940.90     28.10 o 
  -4 -10   7        0.33       -1.28      1.91 o 
  -3 -10   7        6.85        4.17      2.54 o 
  -2 -10   7        8.34       11.73      7.19 o 
  -1 -10   7        3.27        2.22      4.54 o 
   0 -10   7      850.00      841.54     38.71 o 
   1 -10   7        3.15        5.48      3.77 o 
   2 -10   7      255.35      241.85     20.99 o 
   3 -10   7      631.64      598.14     17.49 o 
   4 -10   7       15.59       10.06      2.71 o 
   5 -10   7        3.62        2.33      7.83 o 
   6 -10   7      181.38      194.25     13.25 o 
   7 -10   7      461.15      400.83     24.43 o 
   8 -10   7      320.18      307.29     21.72 o 
   9 -10   7       23.07       15.84      5.89 o 
  10 -10   7        4.34        3.27      3.16 o 
  11 -10   7       76.92       52.39     11.72 o 
 -10  -9   7        0.00        4.48      5.02 o 
  -9  -9   7       61.38       61.89     11.64 o 
  -8  -9   7       50.95       57.11     10.19 o 
  -7  -9   7       31.30       26.99      7.33 o 
  -6  -9   7      189.78      185.65     16.19 o 
  -5  -9   7      167.66      163.53     10.67 o 
  -4  -9   7      334.71      325.21     14.97 o 
  -3  -9   7     4878.90     4956.63     62.80 o 
  -2  -9   7      499.08      479.21     16.59 o 
  -1  -9   7      225.73      195.55     10.59 o 
   0  -9   7      393.50      131.10    194.28 o 
   1  -9   7      434.76      398.30     13.09 o 
   2  -9   7       15.31       14.55      2.81 o 
   3  -9   7      410.72      409.85     17.60 o 
   4  -9   7      147.25      141.69      8.19 o 
   5  -9   7      754.31      737.16     19.13 o 
   6  -9   7      688.47      697.74     24.29 o 
   7  -9   7      397.36      425.67     24.71 o 
   8  -9   7      152.57      148.88     15.18 o 
   9  -9   7       27.09       22.71      7.97 o 
  10  -9   7       14.19        8.94      3.63 o 
  11  -9   7        2.22       -5.38      3.59 o 
 -11  -8   7       21.01       32.06     11.26 o 
 -10  -8   7       87.86       87.91      9.75 o 
  -9  -8   7      233.00      249.10     15.56 o 
  -8  -8   7       22.65       22.23      7.30 o 
  -7  -8   7      190.63      182.35     16.30 o 
  -6  -8   7      905.69      894.83     33.44 o 
  -5  -8   7      387.27      362.89     20.00 o 
  -4  -8   7     8011.02     8281.92     69.87 o 
  -3  -8   7     1002.62     1056.10     19.22 o 
  -2  -8   7       81.18       71.14      4.84 o 
  -1  -8   7     1507.11     1471.77     26.16 o 
   0  -8   7      220.81      225.33      9.10 o 
   1  -8   7      295.33      292.95     10.41 o 
   2  -8   7       84.63       79.89      8.26 o 
   3  -8   7      107.28      129.68      7.30 o 
   4  -8   7       43.27       34.77      5.52 o 
   5  -8   7       17.43       16.01      2.94 o 
   6  -8   7      630.40      630.20     29.16 o 
   7  -8   7      235.39      240.49     18.54 o 
   8  -8   7      200.47      218.58     18.02 o 
   9  -8   7      264.71      237.76     14.23 o 
  10  -8   7      126.84      117.30     10.31 o 
  11  -8   7      128.90      129.80     11.11 o 
  12  -8   7      300.14      288.09     16.73 o 
 -11  -7   7       29.69       27.37      5.72 o 
 -10  -7   7      126.62      116.05     11.13 o 
  -9  -7   7        2.61        2.92      2.74 o 
  -8  -7   7      299.33      278.45     21.06 o 
  -7  -7   7      106.63      144.06     14.36 o 
  -6  -7   7      120.49       99.75     10.77 o 
  -5  -7   7     1017.56      985.26     30.70 o 
  -4  -7   7      368.51      360.98     13.62 o 
  -3  -7   7        3.32        1.10      1.18 o 
  -2  -7   7       41.69       30.65      2.84 o 
  -1  -7   7     1467.35     1419.88     18.77 o 
   0  -7   7       75.37       79.98      4.45 o 
   1  -7   7      292.47      303.68      7.33 o 
   2  -7   7      320.61      316.06      7.68 o 
   3  -7   7        4.64        3.51      1.21 o 
   4  -7   7     1037.98     1094.81     33.55 o 
   5  -7   7        0.40        0.89      2.22 o 
   6  -7   7      510.49      468.12     24.95 o 
   7  -7   7       56.23       68.95     10.03 o 
   8  -7   7      108.01      112.32     13.00 o 
   9  -7   7      301.75      290.30     21.29 o 
  10  -7   7      452.84      475.38     24.28 o 
  11  -7   7        8.44        5.08      5.45 o 
  12  -7   7      129.30      134.68     11.26 o 
 -12  -6   7        0.12        1.44      3.21 o 
 -11  -6   7       99.95       96.48     10.33 o 
 -10  -6   7      233.51      219.29     14.78 o 
  -9  -6   7      153.81      137.71     25.73 o 
  -8  -6   7       75.01       81.82      9.30 o 
  -7  -6   7       13.32       18.91      5.46 o 
  -6  -6   7       59.55       65.69      8.73 o 
  -5  -6   7      184.44      181.46     12.53 o 
  -4  -6   7      424.93      440.56     13.85 o 
  -3  -6   7       58.63       58.48      4.02 o 
  -2  -6   7      543.54      577.24      9.25 o 
  -1  -6   7      230.59      237.64      9.83 o 
   0  -6   7      172.95      148.60      5.85 o 
   1  -6   7       68.71       71.91      4.32 o 
   2  -6   7      206.50      226.48      6.65 o 
   3  -6   7     5956.27     6222.06     64.45 o 
   4  -6   7      461.96      467.79     14.19 o 
   5  -6   7      306.09      304.22     17.12 o 
   6  -6   7     1387.66     1404.25     30.07 o 
   7  -6   7        5.37        5.23      2.54 o 
   8  -6   7      364.54      392.17     24.31 o 
   9  -6   7      109.59      103.63     13.02 o 
  10  -6   7       15.62        9.95      4.71 o 
  11  -6   7      703.41      702.29     35.76 o 
  12  -6   7      107.55      107.19     24.83 o 
 -12  -5   7        0.73       -0.70      4.57 o 
 -11  -5   7      139.62      133.32     11.99 o 
 -10  -5   7       98.66       95.26     18.00 o 
  -9  -5   7        2.47        0.13      2.02 o 
  -8  -5   7      187.09      196.47     15.70 o 
  -7  -5   7      249.40      232.06     12.79 o 
  -6  -5   7      237.60      259.98     16.13 o 
  -5  -5   7      383.12      357.83     31.89 o 
  -4  -5   7       82.41       83.43      4.92 o 
  -3  -5   7       56.38       62.03      3.73 o 
  -2  -5   7      131.86      120.94      7.96 o 
  -1  -5   7      492.10      502.36     19.02 o 
   0  -5   7      328.62      284.89     11.96 o 
   1  -5   7       30.60       38.76      2.86 o 
   2  -5   7     1221.54     1270.71     38.80 o 
   3  -5   7       28.27       14.80      2.75 o 
   4  -5   7     1210.03     1307.04     28.51 o 
   5  -5   7      129.91      115.75     12.33 o 
   6  -5   7      426.36      443.24     24.26 o 
   7  -5   7      213.67      222.99     17.97 o 
   8  -5   7       57.72       36.54      5.17 o 
   9  -5   7       18.21       17.74      3.85 o 
  10  -5   7       56.61       63.33      8.22 o 
  11  -5   7       97.02      105.24     12.87 o 
  12  -5   7       53.86       64.50      9.23 o 
 -12  -4   7        3.65        0.28      6.08 o 
 -11  -4   7       65.72       50.33      7.46 o 
 -10  -4   7       75.65       88.30      9.44 o 
  -9  -4   7      256.45      246.98     14.65 o 
  -8  -4   7        7.73        9.01      4.86 o 
  -7  -4   7     1169.45     1220.53     29.15 o 
  -6  -4   7      409.82      406.96     12.54 o 
  -5  -4   7       70.43       63.18      5.39 o 
  -4  -4   7       33.63       43.89      3.62 o 
  -3  -4   7        7.87        9.47      1.42 o 
  -2  -4   7     1190.11     1256.08     23.63 o 
  -1  -4   7       88.24       67.87      5.66 o 
   0  -4   7     1019.81     1022.58     21.99 o 
   1  -4   7     1018.01     1072.59     14.35 o 
   2  -4   7       18.38       13.22      2.43 o 
   3  -4   7      841.17        1.80      2.39 o 
   4  -4   7       61.43       64.98      6.45 o 
   5  -4   7        2.13        2.31      1.81 o 
   6  -4   7      202.42      209.90      9.20 o 
   7  -4   7      261.74      247.65     12.44 o 
   8  -4   7       34.69       31.63      8.42 o 
   9  -4   7        8.19        5.33      3.65 o 
  10  -4   7       88.85       85.32     14.59 o 
  11  -4   7       44.15       59.12     12.85 o 
  12  -4   7        7.70        7.64      6.71 o 
 -13  -3   7       48.18       44.79      7.76 o 
 -12  -3   7        5.22        7.80      3.96 o 
 -11  -3   7      104.33      107.92     10.73 o 
 -10  -3   7       52.62       46.68     11.26 o 
  -9  -3   7       44.68       42.30      6.45 o 
  -8  -3   7      408.37      415.20     13.85 o 
  -7  -3   7       10.20        5.63      1.97 o 
  -6  -3   7       16.11       19.37      2.87 o 
  -5  -3   7      139.81      137.84      6.67 o 
  -4  -3   7      470.51      472.55     10.45 o 
  -3  -3   7      113.26      115.69      4.42 o 
  -2  -3   7     1374.41     1365.38     19.23 o 
  -1  -3   7     2252.33     2283.23     24.55 o 
   0  -3   7      949.16      987.92     19.99 o 
   1  -3   7       73.31       67.38      4.12 o 
   2  -3   7       66.97       66.40      6.58 o 
   3  -3   7        3.82        6.52      1.87 o 
   4  -3   7      143.04      145.71      6.93 o 
   5  -3   7       26.62       31.43      3.40 o 
   6  -3   7       34.72       30.48      4.19 o 
   7  -3   7     1227.98      971.74    192.34 o 
   8  -3   7      119.54       13.40     50.18 o 
   9  -3   7      251.41      233.04     12.22 o 
  10  -3   7      683.04      584.39     37.69 o 
  11  -3   7        7.88        9.27      6.35 o 
  12  -3   7        9.49       10.03      6.18 o 
 -13  -2   7       58.51       61.31      9.87 o 
 -12  -2   7       21.38       13.88      5.16 o 
 -11  -2   7       28.20       21.73      5.41 o 
 -10  -2   7       90.08      109.01     21.49 o 
  -9  -2   7        8.89        9.53      2.86 o 
  -8  -2   7      642.10      626.70     31.53 o 
  -7  -2   7       43.77       31.99      4.60 o 
  -6  -2   7      293.78      318.81     13.20 o 
  -5  -2   7      217.52      234.50      8.20 o 
  -4  -2   7      205.30      191.90      7.15 o 
  -3  -2   7       10.74       12.16      3.08 o 
  -2  -2   7      159.19      153.52      4.59 o 
  -1  -2   7     6574.78     6677.53     46.21 o 
   0  -2   7       12.61        8.67      1.51 o 
   1  -2   7      138.54      176.88      7.07 o 
   2  -2   7      123.14       76.92     33.52 o 
   3  -2   7        2.48        3.38      2.48 o 
   4  -2   7      281.06      287.35      9.27 o 
   5  -2   7       41.43       37.96      3.58 o 
   6  -2   7        2.20        6.16      2.27 o 
   7  -2   7      677.90      664.69     43.06 o 
   8  -2   7        6.23        2.64      5.12 o 
   9  -2   7      424.11      398.44     29.82 o 
  10  -2   7      231.87      262.34     25.84 o 
  11  -2   7       56.46       51.07     12.47 o 
  12  -2   7       75.83       73.34     15.33 o 
 -13  -1   7       42.35       59.19      8.96 o 
 -12  -1   7        9.86        7.47      5.18 o 
 -11  -1   7       77.98       85.48     14.02 o 
 -10  -1   7      918.16      920.17     42.46 o 
  -9  -1   7      598.62      574.64     24.42 o 
  -8  -1   7       11.26       11.88      3.02 o 
  -7  -1   7      490.36      473.58     15.91 o 
  -6  -1   7        0.39        2.18      1.53 o 
  -5  -1   7     1345.30     1281.28     17.17 o 
  -4  -1   7       14.40       11.65      1.32 o 
  -3  -1   7      195.29      199.90      7.55 o 
  -2  -1   7     1779.49     1803.20     18.11 o 
  -1  -1   7       57.31       85.55      4.89 o 
   0  -1   7      241.63      264.07      6.14 o 
   1  -1   7      364.34      402.15      9.33 o 
   2  -1   7      129.24      112.88      6.64 o 
   3  -1   7     1661.97     1577.79     38.12 o 
   4  -1   7      905.54      912.39     19.53 o 
   5  -1   7     1464.17     1507.16     21.84 o 
   6  -1   7        7.96        6.27      1.59 o 
   7  -1   7      616.44      632.60     17.29 o 
   8  -1   7      126.84       92.60      5.09 o 
   9  -1   7      128.65      112.07     15.86 o 
  10  -1   7      183.47      181.14     21.82 o 
  11  -1   7       28.45       26.89      9.28 o 
  12  -1   7       27.89       13.98      7.88 o 
 -13   0   7      177.40      160.07     20.36 o 
 -12   0   7      729.11      721.84     40.77 o 
 -11   0   7       85.37       77.57     13.55 o 
 -10   0   7       17.39       17.36      6.97 o 
  -9   0   7       15.55        8.11      2.63 o 
  -8   0   7        0.20       -1.83      1.68 o 
  -7   0   7      224.40      253.60     11.12 o 
  -6   0   7      172.85      169.51      5.65 o 
  -5   0   7      304.02      279.38      5.83 o 
  -4   0   7        2.15        1.48      1.07 o 
  -3   0   7      451.02      441.78     10.54 o 
  -2   0   7      103.03      128.65      4.29 o 
  -1   0   7       64.69       49.34      2.77 o 
   0   0   7      736.82      773.58     10.46 o 
   1   0   7     1151.78     1200.20     15.00 o 
   2   0   7     2432.30     2473.01     25.17 o 
   3   0   7     1942.10     1943.19     22.04 o 
   4   0   7       37.67       39.90      3.52 o 
   5   0   7     1047.48     1043.15     45.27 o 
   6   0   7     6124.51     6263.92    100.34 o 
   7   0   7      942.01      962.13     42.45 o 
   8   0   7      138.66      126.96     16.41 o 
   9   0   7      168.68      145.16     18.60 o 
  10   0   7       34.19       50.27     11.86 o 
  11   0   7      290.82      286.85     28.94 o 
  12   0   7      309.02      355.31     33.42 o 
 -13   1   7      559.26      614.88     39.48 o 
 -12   1   7       21.08       32.43      9.18 o 
 -11   1   7        2.94        3.97      5.25 o 
 -10   1   7      211.96      252.97     22.83 o 
  -9   1   7       89.53      105.60     14.49 o 
  -8   1   7        2.37        1.40      0.84 o 
  -7   1   7       15.90       17.58      3.66 o 
  -6   1   7      115.99      112.65      8.41 o 
  -5   1   7      197.18      187.76     10.18 o 
  -4   1   7       80.02       79.12      4.74 o 
  -3   1   7      310.02      297.36     10.71 o 
  -2   1   7      169.88      160.30      4.51 o 
  -1   1   7        3.49        2.82      0.86 o 
   0   1   7      557.76      589.87     10.58 o 
   1   1   7      422.68      476.69     11.43 o 
   2   1   7       20.98       37.42      4.01 o 
   3   1   7       18.00       18.84      2.22 o 
   4   1   7      498.52      472.78     29.35 o 
   5   1   7     1011.55      994.16     38.84 o 
   6   1   7       19.62       26.00      7.29 o 
   7   1   7        3.47       -1.49      3.64 o 
   8   1   7      347.79      368.47     28.28 o 
   9   1   7        4.80        2.21      4.51 o 
  10   1   7      427.53      451.19     34.91 o 
  11   1   7      334.98      404.27     34.58 o 
 -12   2   7       39.28       34.20      9.99 o 
 -11   2   7      332.47      338.95     28.06 o 
 -10   2   7        1.73        8.76      5.63 o 
  -9   2   7        4.35       12.71      6.96 o 
  -8   2   7      129.82      104.67     13.92 o 
  -7   2   7       47.55       39.97      5.54 o 
  -6   2   7     2091.28     2111.81     80.86 o 
  -5   2   7      303.36      290.69      8.85 o 
  -4   2   7        6.42        8.52      2.15 o 
  -3   2   7     2020.94     2149.82     24.96 o 
  -2   2   7        4.35        2.15      0.67 o 
  -1   2   7      366.26      369.33      8.31 o 
   0   2   7       23.32       20.44      2.71 o 
   1   2   7        0.05        1.73      1.63 o 
   2   2   7      632.04      642.54     13.52 o 
   3   2   7      177.50      170.97      6.30 o 
   4   2   7       75.25       68.16      7.55 o 
   5   2   7      503.28      503.11     28.66 o 
   6   2   7      735.48      750.94     37.15 o 
   7   2   7      192.30      193.69     19.91 o 
   8   2   7      151.17      130.45     17.68 o 
   9   2   7      118.52      144.25     19.05 o 
  10   2   7      524.40      531.09     38.24 o 
  11   2   7       34.76       20.75      8.38 o 
 -12   3   7        1.13       10.35      7.18 o 
 -11   3   7       12.95        3.83      4.39 o 
 -10   3   7      165.25      141.40     17.96 o 
  -9   3   7       37.07       17.19      6.60 o 
  -8   3   7      101.34       81.04     12.68 o 
  -7   3   7      423.99      394.38     26.21 o 
  -6   3   7        3.61        5.01      4.59 o 
  -5   3   7     1480.88     1422.81     20.19 o 
  -4   3   7     2888.57     2903.18     28.56 o 
  -3   3   7      173.03      167.58      6.58 o 
  -2   3   7      536.36      506.00     11.98 o 
  -1   3   7      212.65      235.93      9.28 o 
   0   3   7        4.25        2.82      1.48 o 
   1   3   7      146.40      147.13      7.11 o 
   2   3   7      428.88      453.13     11.87 o 
   3   3   7      150.54      164.90      6.33 o 
   4   3   7      234.20      190.33     17.69 o 
   5   3   7     1331.39     1384.51     49.67 o 
   6   3   7      658.52      665.72     36.12 o 
   7   3   7        5.83       13.83      6.82 o 
   8   3   7        2.54        0.67      2.98 o 
   9   3   7        9.96       10.79      6.38 o 
  10   3   7      469.68      493.75     37.64 o 
  11   3   7       32.52       39.80     11.77 o 
 -11   4   7        8.67        3.53      4.89 o 
 -10   4   7      202.57      234.47     23.52 o 
  -9   4   7      208.46      175.86     19.63 o 
  -8   4   7        0.12       -1.35      4.43 o 
  -7   4   7      123.30      141.38     16.42 o 
  -6   4   7       54.53       68.53     11.12 o 
  -5   4   7      644.02      599.28     20.19 o 
  -4   4   7       24.31       28.05      3.08 o 
  -3   4   7     1462.47     1434.41     35.15 o 
  -2   4   7       87.93       76.53      5.08 o 
  -1   4   7      281.99      289.25      9.38 o 
   0   4   7        5.17        7.96      1.87 o 
   1   4   7      111.33      127.99      7.06 o 
   2   4   7       49.47       57.30      6.73 o 
   3   4   7      127.27      130.79     12.51 o 
   4   4   7      180.94      167.25     17.24 o 
   5   4   7       12.54       10.79      5.00 o 
   6   4   7      764.93      750.94     40.01 o 
   7   4   7        1.33       -1.73      3.38 o 
   8   4   7       36.61       37.89     10.20 o 
   9   4   7      243.61      264.40     27.02 o 
  10   4   7       35.89       49.36     13.19 o 
 -11   5   7        3.44       -6.51      5.99 o 
 -10   5   7      119.28      139.08     18.56 o 
  -9   5   7      120.45       88.69     14.59 o 
  -8   5   7       43.33       41.10      9.59 o 
  -7   5   7       22.15       27.13      7.66 o 
  -6   5   7      116.53      114.03     14.67 o 
  -5   5   7       13.20        8.68      5.31 o 
  -4   5   7      610.11      620.07     15.20 o 
  -3   5   7       94.64       95.37      9.79 o 
  -2   5   7        0.19       -2.38      2.94 o 
  -1   5   7      264.57      269.47     10.72 o 
   0   5   7       24.94       21.89      3.09 o 
   1   5   7       33.08       37.97      3.76 o 
   2   5   7       95.74       87.37      6.59 o 
   3   5   7      237.99      257.01     28.82 o 
   4   5   7      343.27      379.15     26.96 o 
   5   5   7       12.63       16.51      7.16 o 
   6   5   7      396.17      388.32     29.65 o 
   7   5   7       56.10       49.50     11.24 o 
   8   5   7        0.08        2.61      3.62 o 
   9   5   7        6.78       -1.42      4.02 o 
 -10   6   7       13.84       20.66      8.19 o 
  -9   6   7       11.29       18.36      6.84 o 
  -8   6   7       17.63        7.62      5.55 o 
  -7   6   7      106.70      108.10     15.82 o 
  -6   6   7       37.27       39.97      9.71 o 
  -5   6   7       29.30       37.01      8.66 o 
  -4   6   7       81.06       75.82      5.55 o 
  -3   6   7        5.71        6.00      1.30 o 
  -2   6   7       51.27       56.61      4.39 o 
  -1   6   7        0.01        0.50      2.27 o 
   0   6   7       39.58       37.27      4.14 o 
   1   6   7      715.46      690.54     16.35 o 
   2   6   7      170.68      170.44      9.80 o 
   3   6   7       52.79       40.91      4.37 o 
   4   6   7      169.81      171.97     19.26 o 
   5   6   7      413.82      379.49     29.49 o 
   6   6   7      172.59      170.98     20.60 o 
   7   6   7        2.68       -5.34      5.36 o 
   8   6   7       33.50        9.35      6.72 o 
  -9   7   7       56.83       82.65     15.45 o 
  -8   7   7      225.22      237.79     23.97 o 
  -7   7   7      141.25      185.70     20.43 o 
  -6   7   7      152.30      162.46     18.75 o 
  -5   7   7       23.27       16.77      6.50 o 
  -4   7   7       94.92       98.70     13.59 o 
  -3   7   7      298.15      300.14     22.45 o 
  -2   7   7       74.06       67.53      6.86 o 
  -1   7   7        2.51        4.35      2.95 o 
   0   7   7      281.63      271.06     14.30 o 
   1   7   7      304.97      287.63     14.22 o 
   2   7   7       16.35       20.31      3.70 o 
   3   7   7      262.75      238.93     22.98 o 
   4   7   7      226.92      203.32     21.65 o 
   5   7   7       70.74       73.71     13.88 o 
   6   7   7       39.01       44.20     10.91 o 
   7   7   7       35.21       35.60     10.37 o 
  -8   8   7       37.91       70.67     14.08 o 
  -7   8   7      196.20      171.46     20.22 o 
  -6   8   7       81.16       91.01     14.64 o 
  -5   8   7        3.71        0.59      4.31 o 
  -4   8   7      129.77      121.92     15.56 o 
  -3   8   7      661.32      690.20     35.36 o 
  -2   8   7       97.45       96.54     10.76 o 
  -1   8   7       55.21       51.85      7.04 o 
   0   8   7      251.90      264.85     14.98 o 
   1   8   7       48.56       38.90      5.70 o 
   2   8   7       70.16       54.45     11.68 o 
   3   8   7       10.79        1.26      3.49 o 
   4   8   7        5.45        3.02      4.65 o 
   5   8   7       10.45       19.70      8.24 o 
   6   8   7       11.06        5.77      5.69 o 
  -7   9   7      819.34      907.46     48.10 o 
  -6   9   7      180.21      183.81     21.30 o 
  -5   9   7      207.45      226.81     22.76 o 
  -4   9   7       33.59       27.99      8.36 o 
  -3   9   7       54.72       56.07     10.90 o 
  -2   9   7      261.93      283.07     17.09 o 
  -1   9   7        5.40        4.74      3.21 o 
   0   9   7       12.58        8.77      7.34 o 
   1   9   7      125.05      150.62     19.53 o 
   2   9   7       53.69       64.00     13.35 o 
   3   9   7        2.15        9.60      5.98 o 
   4   9   7       42.09       28.45     10.19 o 
  -4  10   7       41.26       32.88      9.47 o 
  -3  10   7        6.02       -8.98      5.98 o 
  -2  10   7      358.22      386.11     20.99 o 
  -1  10   7        7.91       16.87      4.77 o 
   0  10   7      138.27      156.53     20.94 o 
   1  10   7      169.91      166.15     21.41 o 
   2  10   7        2.91        4.61      5.60 o 
   2 -15   8       13.05      -11.42      7.61 o 
  -3 -14   8       45.14       54.40      8.00 o 
  -2 -14   8        2.77        4.51      3.14 o 
  -1 -14   8      416.08      517.75     37.87 o 
   0 -14   8      613.47      762.85     45.59 o 
   1 -14   8        8.51       12.54      7.71 o 
   2 -14   8      340.18      365.17     31.66 o 
   3 -14   8      471.55      605.00     40.87 o 
   4 -14   8      160.53      154.71     21.33 o 
   5 -14   8      455.29      446.06     36.07 o 
   6 -14   8       57.82       43.59     12.32 o 
  -5 -13   8        5.61        8.73      3.95 o 
  -4 -13   8      299.86      284.76     17.18 o 
  -3 -13   8       63.45       61.52      8.64 o 
  -2 -13   8        2.14        0.30      2.37 o 
  -1 -13   8      348.88      391.45     31.38 o 
   0 -13   8      365.89      381.56     30.85 o 
   1 -13   8       30.20       19.71      8.27 o 
   2 -13   8      188.40      184.95     21.57 o 
   3 -13   8       95.79       81.58     14.63 o 
   4 -13   8      674.75      720.98     43.36 o 
   5 -13   8       96.68       90.09     16.22 o 
   6 -13   8       28.68       29.43     10.13 o 
   7 -13   8      338.77      428.65     35.85 o 
  -7 -12   8        0.85       -5.36      3.57 o 
  -6 -12   8       31.08       25.13      5.77 o 
  -5 -12   8      273.72      245.18     15.57 o 
  -4 -12   8       25.48       26.46     13.88 o 
  -3 -12   8       10.87        4.81      2.60 o 
  -2 -12   8      115.69      121.42     10.38 o 
  -1 -12   8      401.24      406.70     30.43 o 
   0 -12   8        0.67        2.37      4.76 o 
   1 -12   8        7.65        8.54      6.17 o 
   2 -12   8      134.76      137.27     18.13 o 
   3 -12   8        0.07        3.10      3.94 o 
   4 -12   8        2.27       -1.08      5.20 o 
   5 -12   8      320.96      316.54     18.19 o 
   6 -12   8       28.86       36.36      6.77 o 
   7 -12   8      383.69      441.94     25.99 o 
   8 -12   8        3.52        3.00      4.66 o 
   9 -12   8       13.00       21.93      7.13 o 
  -8 -11   8      187.88      190.00     19.13 o 
  -7 -11   8       16.12       16.42      6.21 o 
  -6 -11   8      194.82      187.10     13.38 o 
  -5 -11   8      127.67       88.47     12.91 o 
  -4 -11   8       73.85       98.38     12.29 o 
  -3 -11   8        4.22        4.98      3.11 o 
  -2 -11   8      237.18      234.52     10.82 o 
  -1 -11   8      336.80      330.14     26.35 o 
   0 -11   8        0.23       -6.64      5.12 o 
   1 -11   8        0.01        8.69      6.88 o 
   2 -11   8       10.44        8.17      3.19 o 
   3 -11   8       56.21       65.08      6.17 o 
   4 -11   8      828.92      844.92     28.41 o 
   5 -11   8      239.38      225.28     14.92 o 
   6 -11   8        5.55       10.18      3.60 o 
   7 -11   8       89.65       88.78     12.69 o 
   8 -11   8        1.12       -3.15      3.91 o 
   9 -11   8        0.36        5.61      4.39 o 
  -9 -10   8       63.43       73.65     12.34 o 
  -8 -10   8       45.03       53.23      9.69 o 
  -7 -10   8        4.36        8.99      4.98 o 
  -6 -10   8        0.76       -1.32      2.48 o 
  -5 -10   8       49.37       59.34      6.99 o 
  -4 -10   8       24.53       24.88      4.62 o 
  -3 -10   8      126.80      116.94      9.02 o 
  -2 -10   8      308.20      315.63     11.47 o 
  -1 -10   8       12.49       12.54      3.59 o 
   0 -10   8       99.86       84.12      7.75 o 
   1 -10   8       59.81       73.55     11.84 o 
   2 -10   8      823.97      759.26     25.60 o 
   3 -10   8      600.22      638.92     23.76 o 
   4 -10   8       47.30       42.15      4.93 o 
   5 -10   8       35.64       27.24      5.46 o 
   6 -10   8      520.60      550.73     24.33 o 
   7 -10   8       48.00       63.61     10.66 o 
   8 -10   8      128.62      141.91     15.75 o 
   9 -10   8       93.00       79.36     12.08 o 
  10 -10   8       30.48       31.01      8.26 o 
 -10  -9   8       25.65       17.21      4.90 o 
  -9  -9   8        0.08       -3.36      3.94 o 
  -8  -9   8       25.32       42.09      8.40 o 
  -7  -9   8       41.98       38.03      7.71 o 
  -6  -9   8      134.69      129.89     13.04 o 
  -5  -9   8       42.05       27.63      4.84 o 
  -4  -9   8       16.97       22.19      3.24 o 
  -3  -9   8       36.69       35.41      4.74 o 
  -2  -9   8      903.91      928.68     17.74 o 
  -1  -9   8     1257.87     1206.37     26.62 o 
   0  -9   8     1431.75     1371.73     28.02 o 
   1  -9   8      671.56      727.01     23.96 o 
   2  -9   8      494.84      426.18     13.52 o 
   3  -9   8      288.10      264.24     19.65 o 
   4  -9   8       33.97       34.73      5.80 o 
   5  -9   8      110.79      111.24      7.67 o 
   6  -9   8      229.26      206.73     18.02 o 
   7  -9   8       50.87       63.07     10.39 o 
   8  -9   8      183.82      183.21     17.44 o 
   9  -9   8        0.25       -6.85      4.90 o 
  10  -9   8       40.98       33.33      8.07 o 
  11  -9   8      185.81      179.81     18.17 o 
 -11  -8   8      139.46      137.24     14.31 o 
 -10  -8   8       77.75       74.46      8.98 o 
  -9  -8   8      225.96      230.98     14.90 o 
  -8  -8   8        4.21        9.84      4.82 o 
  -7  -8   8        1.45        0.30      2.53 o 
  -6  -8   8     1153.45     1215.30     36.87 o 
  -5  -8   8       69.94       67.42      6.53 o 
  -4  -8   8      244.68      230.54     11.10 o 
  -3  -8   8     1250.77     1259.15     19.41 o 
  -2  -8   8       10.70        5.90      1.74 o 
  -1  -8   8      293.12      302.19     11.91 o 
   0  -8   8      520.75      557.71     13.91 o 
   1  -8   8      118.16      117.98      6.50 o 
   2  -8   8      483.34      483.84     13.56 o 
   3  -8   8       17.52       14.59      3.89 o 
   4  -8   8       42.84       45.08      6.41 o 
   5  -8   8        0.24        1.34      2.42 o 
   6  -8   8        4.83        3.48      4.06 o 
   7  -8   8      484.92      465.38     27.18 o 
   8  -8   8      518.53      540.08     29.82 o 
   9  -8   8      203.86      181.33     17.75 o 
  10  -8   8      362.28      397.18     26.79 o 
  11  -8   8       71.35       74.61     12.37 o 
 -11  -7   8        3.26       -4.01      3.12 o 
 -10  -7   8      223.21      186.63     13.79 o 
  -9  -7   8      235.77      214.95     14.15 o 
  -8  -7   8        2.17        9.83      4.15 o 
  -7  -7   8       30.29       25.13      6.24 o 
  -6  -7   8      134.40      150.88     12.45 o 
  -5  -7   8      246.95      224.83     11.07 o 
  -4  -7   8      648.46      654.68     17.02 o 
  -3  -7   8      197.14      223.33      8.93 o 
  -2  -7   8      263.72      243.01      6.75 o 
  -1  -7   8      584.45      609.10     12.80 o 
   0  -7   8       38.62       41.44      3.68 o 
   1  -7   8      502.56      510.70     12.64 o 
   2  -7   8       34.51       18.18      2.36 o 
   3  -7   8      399.33      408.35     13.09 o 
   4  -7   8       26.10       27.76      5.09 o 
   5  -7   8       62.22       64.02      9.94 o 
   6  -7   8      182.86      172.25     15.98 o 
   7  -7   8      616.85      618.14     31.28 o 
   8  -7   8      175.95      190.88     17.86 o 
   9  -7   8       38.92       36.52      8.85 o 
  10  -7   8     1231.95     1270.09     47.80 o 
  11  -7   8      164.10      140.87     16.73 o 
 -11  -6   8      280.63      270.65     17.07 o 
 -10  -6   8      287.38      304.02     17.81 o 
  -9  -6   8       14.19        8.11      4.60 o 
  -8  -6   8       31.31       33.55      5.53 o 
  -7  -6   8       92.99       78.98      9.68 o 
  -6  -6   8      125.13      115.01     10.60 o 
  -5  -6   8       47.30       49.71      4.94 o 
  -4  -6   8      178.27      196.85      8.47 o 
  -3  -6   8        3.09        0.91      0.91 o 
  -2  -6   8      541.08      549.42     14.95 o 
  -1  -6   8      358.04      347.79     11.88 o 
   0  -6   8      279.85      289.32      6.51 o 
   1  -6   8      449.11      438.03      8.53 o 
   2  -6   8      426.78      403.15      8.91 o 
   3  -6   8      698.47      692.05     19.47 o 
   4  -6   8      128.31      124.27      9.10 o 
   5  -6   8        3.45        6.76      2.96 o 
   6  -6   8     2062.74     2084.81     37.65 o 
   7  -6   8        9.04        5.09      2.71 o 
   8  -6   8       12.96       16.55      6.42 o 
   9  -6   8       21.19       42.32      9.20 o 
  10  -6   8      135.63      132.53     12.09 o 
  11  -6   8       37.13       46.70     11.51 o 
  12  -6   8        0.71        4.09      9.75 o 
 -12  -5   8      164.65      185.53     15.06 o 
 -11  -5   8       70.27       83.60      9.67 o 
 -10  -5   8      292.19      279.19     16.55 o 
  -9  -5   8        2.17        0.83      8.11 o 
  -8  -5   8       74.44       72.52      7.68 o 
  -7  -5   8      529.34      478.27     18.24 o 
  -6  -5   8      282.90      275.28     15.77 o 
  -5  -5   8      365.04      373.01     27.99 o 
  -4  -5   8       56.91       64.19      4.02 o 
  -3  -5   8       92.73       99.89      6.17 o 
  -2  -5   8      516.80      462.61     13.09 o 
  -1  -5   8       46.82       50.39      4.39 o 
   0  -5   8       37.90       31.67      5.88 o 
   1  -5   8        8.83        6.20      0.91 o 
   2  -5   8      359.78      368.41     10.46 o 
   3  -5   8      542.91      549.50     15.69 o 
   4  -5   8      122.80      105.71     11.86 o 
   5  -5   8      987.46      978.04     36.88 o 
   6  -5   8      428.27      413.78     24.86 o 
   7  -5   8      387.43      372.46     13.40 o 
   8  -5   8      245.69      210.26     10.51 o 
   9  -5   8       47.81       39.63      8.87 o 
  10  -5   8      114.65      107.55     10.98 o 
  11  -5   8      109.51      108.46     11.50 o 
  12  -5   8       29.11       44.36     13.89 o 
 -12  -4   8       38.47       41.34      7.23 o 
 -11  -4   8        9.15        7.84      3.64 o 
 -10  -4   8       17.84       19.31      4.64 o 
  -9  -4   8      108.32      129.68     10.82 o 
  -8  -4   8        0.57        3.67      2.65 o 
  -7  -4   8      499.56      522.85     18.78 o 
  -6  -4   8      509.37      492.72     11.80 o 
  -5  -4   8      480.65      495.26     11.97 o 
  -4  -4   8      180.16      200.19      6.75 o 
  -3  -4   8       16.00        6.24      2.29 o 
  -2  -4   8      914.51      873.90     35.77 o 
  -1  -4   8     1791.93     1895.36     30.68 o 
   0  -4   8       83.09       98.19      5.88 o 
   1  -4   8     1012.77     1033.25     14.72 o 
   2  -4   8     1233.86     1220.67     25.73 o 
   3  -4   8      764.45      728.83     13.68 o 
   4  -4   8        1.72       -0.12      1.31 o 
   5  -4   8      219.94      236.82      9.66 o 
   6  -4   8     1328.73     1313.26     23.35 o 
   7  -4   8       21.02        9.91      5.32 o 
   8  -4   8       81.39       65.71     11.23 o 
   9  -4   8       63.87       72.63     12.66 o 
  10  -4   8        1.50        3.18      5.52 o 
  11  -4   8      120.31      140.63     20.14 o 
  12  -4   8       20.09       25.91      9.77 o 
 -12  -3   8        1.17        0.07      3.68 o 
 -11  -3   8       77.88       72.08      9.08 o 
 -10  -3   8        7.94        8.22      6.99 o 
  -9  -3   8      214.23      208.28     13.59 o 
  -8  -3   8        0.20       -0.36      7.17 o 
  -7  -3   8       72.78       81.73      5.95 o 
  -6  -3   8      618.31      640.59     12.93 o 
  -5  -3   8      553.01      558.80     11.30 o 
  -4  -3   8      182.84      194.24      5.22 o 
  -3  -3   8      273.38      260.46      8.10 o 
  -2  -3   8        3.62        4.17      2.39 o 
  -1  -3   8       79.45       94.40      7.68 o 
   0  -3   8        0.29        0.14      0.96 o 
   1  -3   8      407.10      426.59     10.31 o 
   2  -3   8      655.74      657.70     19.65 o 
   3  -3   8      153.30      152.85      8.72 o 
   4  -3   8       26.92       26.42      4.26 o 
   5  -3   8      642.78      552.75     72.24 o 
   6  -3   8      101.53       89.42      7.67 o 
   7  -3   8      357.80      222.63    115.38 o 
   8  -3   8       32.69        9.98     16.29 o 
   9  -3   8       39.94       31.25      9.52 o 
  10  -3   8      198.43      229.13     24.34 o 
  11  -3   8       29.45       20.58      8.22 o 
  12  -3   8      119.87      156.71     21.99 o 
 -12  -2   8      116.95      112.52     11.72 o 
 -11  -2   8      150.05      151.05     12.93 o 
 -10  -2   8       94.87       94.81      9.88 o 
  -9  -2   8       18.35       17.25      6.70 o 
  -8  -2   8      255.69      250.61     12.87 o 
  -7  -2   8       22.85       22.12      3.62 o 
  -6  -2   8       10.12       12.48      2.20 o 
  -5  -2   8      586.55      553.17     12.75 o 
  -4  -2   8       38.55       35.70      2.57 o 
  -3  -2   8        0.39        1.51      1.00 o 
  -2  -2   8       32.58       39.43      2.82 o 
  -1  -2   8       15.48       24.36      2.02 o 
   0  -2   8     1075.11     1172.85     15.88 o 
   1  -2   8      510.90      277.91    268.35 o 
   2  -2   8      116.34       99.47      6.66 o 
   3  -2   8      116.15      120.94      7.99 o 
   4  -2   8       69.60       77.99      5.07 o 
   5  -2   8      331.43      353.31     12.33 o 
   6  -2   8      367.73      372.41     12.72 o 
   7  -2   8      279.64      255.72     10.55 o 
   8  -2   8        0.09        2.16      4.26 o 
   9  -2   8      250.77      233.21     23.53 o 
  10  -2   8      545.84      533.57     36.97 o 
  11  -2   8        1.42        9.44      5.82 o 
  12  -2   8       60.23       69.09     15.42 o 
 -12  -1   8       29.69       27.65      6.41 o 
 -11  -1   8       91.02       97.84     14.78 o 
 -10  -1   8      286.40      311.37     25.69 o 
  -9  -1   8      468.61      434.92     16.72 o 
  -8  -1   8      316.70      301.78     22.38 o 
  -7  -1   8     2031.96     2024.06     32.17 o 
  -6  -1   8      356.58      337.85      8.10 o 
  -5  -1   8        2.64        1.79      0.92 o 
  -4  -1   8       24.11       26.77      2.00 o 
  -3  -1   8      151.13      141.36      4.87 o 
  -2  -1   8      471.97      417.55     12.02 o 
  -1  -1   8      760.20      778.68     13.59 o 
   0  -1   8        7.90        6.27      1.16 o 
   1  -1   8      459.58      455.96     12.39 o 
   2  -1   8      350.94      328.05      9.93 o 
   3  -1   8      164.92      158.45     12.52 o 
   4  -1   8      113.00      118.24      6.06 o 
   5  -1   8     1750.75     1694.61     40.58 o 
   6  -1   8        9.47       10.60      5.79 o 
   7  -1   8      140.98      128.42      8.12 o 
   8  -1   8        1.17        2.89      3.41 o 
   9  -1   8       44.09       37.49      9.57 o 
  10  -1   8      170.04      166.13     20.90 o 
  11  -1   8       54.70       67.83     14.02 o 
  12  -1   8        4.30       19.27      8.76 o 
 -12   0   8        7.46        3.44      5.38 o 
 -11   0   8       70.31       69.14     13.18 o 
 -10   0   8      307.46      298.90     25.27 o 
  -9   0   8        5.98        3.03      3.75 o 
  -8   0   8       11.57       21.56      3.75 o 
  -7   0   8      430.77      409.70      7.87 o 
  -6   0   8       14.51       11.47      2.91 o 
  -5   0   8      512.16      493.38     16.13 o 
  -4   0   8        2.90        1.51      1.87 o 
  -3   0   8      610.35      583.13     16.06 o 
  -2   0   8      130.87      128.35      4.65 o 
  -1   0   8      181.50      193.56      5.79 o 
   0   0   8      272.96      310.16      7.73 o 
   1   0   8      697.15      699.27     13.97 o 
   2   0   8        4.46        3.84      1.32 o 
   3   0   8      826.45      915.68     16.29 o 
   4   0   8      555.96      569.35     15.86 o 
   5   0   8       10.61        8.35      1.21 o 
   6   0   8      157.57      168.12     17.10 o 
   7   0   8      265.24      238.33     21.69 o 
   8   0   8      107.20       86.86     13.89 o 
   9   0   8      422.56      459.60     33.23 o 
  10   0   8       93.67      109.93     17.35 o 
  11   0   8       25.49       20.54      9.25 o 
 -12   1   8      129.26      120.93     18.21 o 
 -11   1   8      517.58      495.17     34.09 o 
 -10   1   8      228.63      249.48     23.29 o 
  -9   1   8      123.85      113.56     15.51 o 
  -8   1   8      172.81      161.47     17.54 o 
  -7   1   8       45.60       55.29      6.50 o 
  -6   1   8        4.39        3.40      2.39 o 
  -5   1   8      163.50      153.30      7.02 o 
  -4   1   8       48.58       44.56      3.96 o 
  -3   1   8       37.82       38.49      7.75 o 
  -2   1   8      887.16      858.13     11.63 o 
  -1   1   8       11.40       14.88      1.83 o 
   0   1   8       84.46       73.31      4.01 o 
   1   1   8      549.18      594.04     13.58 o 
   2   1   8      193.38      218.60      8.22 o 
   3   1   8       77.96       87.46      5.04 o 
   4   1   8      983.65      929.94     32.87 o 
   5   1   8        3.52        6.17      4.04 o 
   6   1   8      161.85      166.54     17.68 o 
   7   1   8        3.74        4.71      4.45 o 
   8   1   8        0.47        3.04      5.09 o 
   9   1   8        0.17        2.16      4.63 o 
  10   1   8       16.92       15.78      6.86 o 
  11   1   8        1.10       -2.97      4.51 o 
 -11   2   8      126.91      133.89     18.41 o 
 -10   2   8       98.26       70.94     13.01 o 
  -9   2   8       67.28       60.52     11.67 o 
  -8   2   8      119.62      118.86     15.33 o 
  -7   2   8       41.33       39.19      9.04 o 
  -6   2   8     1854.17     1881.67     85.73 o 
  -5   2   8     1119.05     1071.66     18.37 o 
  -4   2   8      358.00      335.02     10.44 o 
  -3   2   8     3532.47     3518.77     45.57 o 
  -2   2   8      476.53      470.56      8.37 o 
  -1   2   8      159.94      185.32      6.21 o 
   0   2   8      399.97      447.05     10.28 o 
   1   2   8      349.60      392.46     11.65 o 
   2   2   8      395.42      389.70     11.32 o 
   3   2   8        2.18        0.60      2.28 o 
   4   2   8       26.02       26.59      7.13 o 
   5   2   8      453.66      486.09     29.18 o 
   6   2   8       16.84       26.35      7.75 o 
   7   2   8        3.51        0.24      4.37 o 
   8   2   8      125.47      153.40     19.37 o 
   9   2   8       15.15       -0.10      3.93 o 
  10   2   8        0.38        2.42      5.72 o 
 -11   3   8       91.88       82.37     14.95 o 
 -10   3   8       34.27       37.83      9.89 o 
  -9   3   8       14.26       21.51      7.64 o 
  -8   3   8      212.48      200.35     20.21 o 
  -7   3   8       15.42       15.09      5.95 o 
  -6   3   8      725.85      727.92     35.53 o 
  -5   3   8      665.46      695.22     14.46 o 
  -4   3   8      101.26       93.77      5.66 o 
  -3   3   8     3141.78     3068.64     44.62 o 
  -2   3   8      106.64      104.47      3.68 o 
  -1   3   8      297.55      274.73     13.58 o 
   0   3   8        2.09        1.04      1.55 o 
   1   3   8       11.27       12.33      2.47 o 
   2   3   8     1058.75     1020.91     19.51 o 
   3   3   8        0.05        0.47      1.11 o 
   4   3   8      252.30      281.95     22.05 o 
   5   3   8      173.99      218.67     20.39 o 
   6   3   8       40.05       44.79      9.84 o 
   7   3   8        5.16        4.17      3.58 o 
   8   3   8      326.44      308.64     28.02 o 
   9   3   8      148.77      144.69     20.44 o 
  10   3   8      373.38      487.91     37.93 o 
 -10   4   8      381.88      382.52     31.03 o 
  -9   4   8       22.87       23.18      7.79 o 
  -8   4   8       11.80       20.86      7.57 o 
  -7   4   8      253.63      244.40     22.30 o 
  -6   4   8       27.79       23.33      6.62 o 
  -5   4   8      179.51      169.44      7.76 o 
  -4   4   8       65.84       75.32      5.85 o 
  -3   4   8      334.21       76.24    164.75 o 
  -2   4   8      575.67      569.94     16.02 o 
  -1   4   8      150.38      152.71     16.11 o 
   0   4   8      115.77      101.93      7.90 o 
   1   4   8     1124.82     1098.87     36.61 o 
   2   4   8       11.84       10.74      4.23 o 
   3   4   8      773.80      748.96     16.12 o 
   4   4   8      232.40      263.55     22.26 o 
   5   4   8       18.04        7.55      5.20 o 
   6   4   8      373.10      401.55     30.02 o 
   7   4   8       54.85       43.45     11.11 o 
   8   4   8       94.31      106.37     16.96 o 
   9   4   8       72.11       82.73     15.57 o 
 -10   5   8       90.02      111.11     17.39 o 
  -9   5   8        0.55       -0.32      5.49 o 
  -8   5   8       41.66       45.81     11.03 o 
  -7   5   8      302.05      329.22     26.89 o 
  -6   5   8       41.28       46.48     10.06 o 
  -5   5   8        0.49        1.72      2.27 o 
  -4   5   8       77.75       88.29      6.37 o 
  -3   5   8      120.87       61.54     44.35 o 
  -2   5   8      631.67      642.64     21.85 o 
  -1   5   8       39.72       35.90      4.81 o 
   0   5   8      247.09      222.95     12.14 o 
   1   5   8      217.37      251.20     12.36 o 
   2   5   8       27.02       37.86      6.70 o 
   3   5   8      374.54      373.73     12.00 o 
   4   5   8       75.56       80.36     13.22 o 
   5   5   8      230.11      251.85     23.86 o 
   6   5   8      968.35      952.47     47.49 o 
   7   5   8       91.47       89.27     15.29 o 
   8   5   8        3.54        3.35      4.24 o 
  -9   6   8      116.03      118.39     17.54 o 
  -8   6   8        6.14        7.33      5.15 o 
  -7   6   8       41.76       32.88      8.94 o 
  -6   6   8       25.76       12.42      6.47 o 
  -5   6   8        2.42        6.51      5.33 o 
  -4   6   8      104.08       99.54      6.82 o 
  -3   6   8       13.90       14.70      3.94 o 
  -2   6   8      443.93      449.53     19.68 o 
  -1   6   8       28.46       31.39      5.12 o 
   0   6   8      300.10      319.79     15.29 o 
   1   6   8      243.88      253.33     13.03 o 
   2   6   8       31.97       33.43      4.65 o 
   3   6   8      361.29      340.70     26.77 o 
   4   6   8      213.63      222.92     22.58 o 
   5   6   8      154.58      132.78     18.24 o 
   6   6   8       11.47       10.99      6.47 o 
   7   6   8       14.43       22.80      8.52 o 
  -8   7   8        8.16        2.92      4.84 o 
  -7   7   8       11.84        7.18      5.80 o 
  -6   7   8       24.49       23.30      8.25 o 
  -5   7   8        1.16        1.39      4.25 o 
  -4   7   8        2.61       -5.24      4.49 o 
  -3   7   8      143.83      125.21     15.11 o 
  -2   7   8      644.45      694.06     25.07 o 
  -1   7   8      114.92      128.43     13.14 o 
   0   7   8       44.93       36.70      5.65 o 
   1   7   8      188.55      184.98     11.82 o 
   2   7   8      289.04      300.27     25.88 o 
   3   7   8       56.64       48.14     10.79 o 
   4   7   8        0.09        2.96      3.46 o 
   5   7   8      109.43      121.40     17.72 o 
   6   7   8      138.68      181.24     22.64 o 
  -7   8   8       44.46       28.68      9.41 o 
  -6   8   8        1.79        1.78      4.03 o 
  -5   8   8        1.11       -2.00      3.97 o 
  -4   8   8       82.13       69.94     12.20 o 
  -3   8   8       44.84       59.00     10.53 o 
  -2   8   8        1.82       -7.89      6.58 o 
  -1   8   8      276.70      287.42     18.80 o 
   0   8   8      515.90      555.76     22.13 o 
   1   8   8        3.05        2.52      3.33 o 
   2   8   8        0.03        5.39      4.73 o 
   3   8   8        0.64        1.24      2.94 o 
   4   8   8        9.57       18.05      7.17 o 
   5   8   8      196.17      207.79     24.15 o 
  -5   9   8      250.40      320.18     27.64 o 
  -4   9   8      283.59      305.86     26.10 o 
  -3   9   8        1.51       -6.79      4.70 o 
  -2   9   8       13.52        5.44      3.84 o 
  -1   9   8       85.10       82.31     13.02 o 
   0   9   8        6.56        5.52      5.16 o 
   1   9   8       34.06       39.64     10.44 o 
   2   9   8       11.18        9.80      6.17 o 
  -3 -14   9      132.20      155.35     21.66 o 
  -2 -14   9      690.53      788.63     47.48 o 
  -1 -14   9      253.91      281.21     28.25 o 
   0 -14   9        7.01       15.50      7.37 o 
   1 -14   9        0.16       -0.16      4.59 o 
   2 -14   9      210.42      210.86     24.79 o 
   3 -14   9      327.33      331.01     30.58 o 
   4 -14   9       32.19       22.49      9.26 o 
   5 -14   9      429.86      448.48     36.95 o 
  -5 -13   9      205.98      238.68     26.26 o 
  -4 -13   9       16.55       19.83      8.82 o 
  -3 -13   9        0.78        7.76      6.69 o 
  -2 -13   9        0.10        2.46      3.89 o 
  -1 -13   9      229.13      258.70     26.10 o 
   0 -13   9       64.39       77.15     14.47 o 
   1 -13   9       10.30        9.71      6.09 o 
   2 -13   9      509.53      515.12     36.43 o 
   3 -13   9       91.42      102.49     16.83 o 
   4 -13   9      188.69      187.68     22.99 o 
   5 -13   9        0.78      -11.75      7.83 o 
   6 -13   9      511.30      486.69     24.04 o 
   7 -13   9      121.87      123.94     12.47 o 
  -7 -12   9       65.91       45.23     11.84 o 
  -6 -12   9      106.39      104.81     17.19 o 
  -5 -12   9       86.75       74.46     14.40 o 
  -4 -12   9     1690.78     1582.09     50.47 o 
  -3 -12   9      238.50      251.84     31.35 o 
  -2 -12   9        5.18        4.46      5.09 o 
  -1 -12   9      414.76      475.31     33.40 o 
   0 -12   9        0.65        4.12      4.37 o 
   1 -12   9       13.81        7.81      6.78 o 
   2 -12   9      223.09      243.22     24.25 o 
   3 -12   9       40.30       31.57      8.98 o 
   4 -12   9      332.09      312.29     18.47 o 
   5 -12   9     1132.17     1102.05     38.35 o 
   6 -12   9      180.08      192.72     15.06 o 
   7 -12   9      226.82      256.08     22.29 o 
   8 -12   9        1.32       -9.26      6.17 o 
  -8 -11   9        4.55      -10.59      7.06 o 
  -7 -11   9      379.87      413.69     32.67 o 
  -6 -11   9      224.76      226.15     23.79 o 
  -5 -11   9     3159.18     3162.91     60.90 o 
  -4 -11   9       72.02       64.15      7.32 o 
  -3 -11   9      347.99      347.52     15.70 o 
  -2 -11   9      116.24      120.67     16.56 o 
  -1 -11   9      131.30      140.61     17.68 o 
   0 -11   9      172.79      185.41     20.26 o 
   1 -11   9        2.80       11.09      5.97 o 
   2 -11   9      329.14      332.71     27.06 o 
   3 -11   9      285.92      303.07     17.57 o 
   4 -11   9       70.25       86.06      9.61 o 
   5 -11   9       88.52       97.27     10.33 o 
   6 -11   9       80.25       62.09      8.52 o 
   7 -11   9      571.69      595.05     33.35 o 
   8 -11   9       16.87       21.33      6.87 o 
   9 -11   9       59.79       49.26     10.34 o 
  -8 -10   9        9.15       17.22      8.12 o 
  -7 -10   9      117.38      126.83     10.76 o 
  -6 -10   9      258.30      250.00     14.07 o 
  -5 -10   9       14.80        9.53      5.82 o 
  -4 -10   9      117.75      128.61      9.22 o 
  -3 -10   9        8.40        6.81      2.44 o 
  -2 -10   9      288.22       79.59    140.90 o 
  -1 -10   9      120.30       53.38     36.78 o 
   0 -10   9       67.21       10.41     26.83 o 
   1 -10   9      985.19      988.69     35.86 o 
   2 -10   9      455.05      470.49     15.20 o 
   3 -10   9       46.33       59.94      7.77 o 
   4 -10   9        1.29        3.88      2.78 o 
   5 -10   9        2.57        0.31      5.74 o 
   6 -10   9      439.34      485.50     22.47 o 
   7 -10   9       41.96       33.63      8.77 o 
   8 -10   9       11.87        4.10      4.62 o 
   9 -10   9      201.59      203.22     19.66 o 
  10 -10   9      100.02      120.04     15.61 o 
 -10  -9   9      232.51      244.05     24.52 o 
  -9  -9   9        0.03       -9.23      6.16 o 
  -8  -9   9       17.12       18.29      5.85 o 
  -7  -9   9      225.72      244.78     14.00 o 
  -6  -9   9       59.61       53.26      6.38 o 
  -5  -9   9       85.92       86.81      7.56 o 
  -4  -9   9       92.64       84.17      6.86 o 
  -3  -9   9        1.63       25.04      9.25 o 
  -2  -9   9       54.73       50.24      5.46 o 
  -1  -9   9      390.97      355.50     14.37 o 
   0  -9   9      464.89      492.20     15.76 o 
   1  -9   9      114.01       99.78      6.43 o 
   2  -9   9     1776.72     1771.69     38.93 o 
   3  -9   9      257.04      252.37     10.72 o 
   4  -9   9       37.73       38.02      6.38 o 
   5  -9   9       51.70       48.20      5.27 o 
   6  -9   9      215.81      221.60     19.50 o 
   7  -9   9       23.38       28.37      7.95 o 
   8  -9   9        8.83        1.40      3.51 o 
   9  -9   9       15.19        8.45      4.56 o 
  10  -9   9      229.25      255.06     22.43 o 
 -10  -8   9       12.43       16.57      7.36 o 
  -9  -8   9       59.39       50.73      7.01 o 
  -8  -8   9      267.41      262.27     19.28 o 
  -7  -8   9      164.03      183.39     11.59 o 
  -6  -8   9      925.04      981.01     24.85 o 
  -5  -8   9      145.40      147.73      8.94 o 
  -4  -8   9      127.94      118.86      7.29 o 
  -3  -8   9      895.98      858.99     17.42 o 
  -2  -8   9      358.01      357.42     11.72 o 
  -1  -8   9       14.82       15.18      3.12 o 
   0  -8   9      390.26      401.38     11.08 o 
   1  -8   9        3.37        3.43      1.39 o 
   2  -8   9       76.74       60.29      8.88 o 
   3  -8   9      451.64      447.49     19.34 o 
   4  -8   9       11.76       12.50      2.87 o 
   5  -8   9        0.13        0.79      3.97 o 
   6  -8   9      529.60      548.03     30.33 o 
   7  -8   9      176.72      146.04     16.00 o 
   8  -8   9       29.21       24.77      7.59 o 
   9  -8   9      318.28      312.92     24.51 o 
  10  -8   9      197.35      164.83     18.26 o 
  11  -8   9      452.56      494.37     32.01 o 
 -11  -7   9        7.39        5.97      6.00 o 
 -10  -7   9       28.26       22.69      8.88 o 
  -9  -7   9        1.15        1.00      2.79 o 
  -8  -7   9     1035.41      969.50     42.17 o 
  -7  -7   9      109.10       96.73     13.92 o 
  -6  -7   9     1548.22     1557.95     29.64 o 
  -5  -7   9       55.25       49.63      6.15 o 
  -4  -7   9        4.69        6.23      1.66 o 
  -3  -7   9      844.02      820.30     31.35 o 
  -2  -7   9       15.86       22.06      4.28 o 
  -1  -7   9       21.08       18.07      3.92 o 
   0  -7   9       85.10       89.78      8.16 o 
   1  -7   9       50.72       61.61      4.13 o 
   2  -7   9      882.01      945.41     17.21 o 
   3  -7   9        0.84        0.44      1.36 o 
   4  -7   9      179.07      158.52     11.70 o 
   5  -7   9       65.67       69.74     10.80 o 
   6  -7   9        0.08        2.84      4.43 o 
   7  -7   9      104.84      106.19     13.75 o 
   8  -7   9      157.37      167.46     17.77 o 
   9  -7   9        0.66       -5.57      4.59 o 
  10  -7   9      364.16      390.84     21.04 o 
  11  -7   9        4.43        2.12      7.34 o 
 -11  -6   9       44.84       51.65     11.02 o 
 -10  -6   9      127.45      139.25     11.92 o 
  -9  -6   9       81.96      100.85      9.72 o 
  -8  -6   9      106.38       94.72      8.86 o 
  -7  -6   9       24.20       18.98      3.72 o 
  -6  -6   9      120.78      137.96     13.93 o 
  -5  -6   9       60.19       58.90      4.96 o 
  -4  -6   9       27.00       24.49      2.52 o 
  -3  -6   9       30.83       32.37      6.82 o 
  -2  -6   9      286.21      288.42     13.71 o 
  -1  -6   9      138.10      120.07      8.95 o 
   0  -6   9      104.18      101.48      6.79 o 
   1  -6   9      268.73      291.84      7.24 o 
   2  -6   9      214.43      200.81      7.03 o 
   3  -6   9       40.80       46.81      4.93 o 
   4  -6   9     1061.46     1050.46     41.95 o 
   5  -6   9       89.57       84.39      8.03 o 
   6  -6   9      389.88      413.36     17.44 o 
   7  -6   9       61.34       64.50      7.75 o 
   8  -6   9        6.37        5.64      2.88 o 
   9  -6   9      328.63      306.70     18.07 o 
  10  -6   9      257.95      236.36     16.39 o 
  11  -6   9        0.61       -0.45      3.18 o 
 -11  -5   9        0.02       -2.14     12.15 o 
 -10  -5   9      180.09      176.21     13.24 o 
  -9  -5   9        3.29        3.26      2.30 o 
  -8  -5   9        1.26        1.42      2.56 o 
  -7  -5   9       71.93       73.68      5.80 o 
  -6  -5   9        9.61        4.41      1.93 o 
  -5  -5   9       26.23       24.27      3.07 o 
  -4  -5   9      181.85      160.63      8.80 o 
  -3  -5   9        2.22       -0.44      1.94 o 
  -2  -5   9     2183.36     2161.79     35.76 o 
  -1  -5   9       12.32        9.80      2.85 o 
   0  -5   9      142.65      131.26     10.03 o 
   1  -5   9      771.74      737.21     17.80 o 
   2  -5   9      801.09      765.81     13.57 o 
   3  -5   9      869.74      912.74     17.91 o 
   4  -5   9      693.86      691.86     20.44 o 
   5  -5   9      900.04      792.79     23.52 o 
   6  -5   9      503.38      515.34     15.50 o 
   7  -5   9      239.92      203.27     10.15 o 
   8  -5   9      121.79       89.12      9.40 o 
   9  -5   9       19.95       31.37      6.18 o 
  10  -5   9       58.84       81.88      9.96 o 
  11  -5   9        0.04       -1.94      2.87 o 
 -12  -4   9        1.32        0.86      3.88 o 
 -11  -4   9      135.54      171.82     13.57 o 
 -10  -4   9      138.42      133.25     14.00 o 
  -9  -4   9       14.12        8.20      2.96 o 
  -8  -4   9       70.52       67.94     13.48 o 
  -7  -4   9      115.54      109.93      6.88 o 
  -6  -4   9        4.90        4.49      1.64 o 
  -5  -4   9       54.83       53.47      4.04 o 
  -4  -4   9      387.47      374.23      7.38 o 
  -3  -4   9     1062.72     1071.96     19.75 o 
  -2  -4   9       12.44       16.69      2.75 o 
  -1  -4   9     1470.74     1599.58     20.99 o 
   0  -4   9        0.10        2.34      1.80 o 
   1  -4   9      310.52      282.04      9.00 o 
   2  -4   9      234.62      223.78      8.11 o 
   3  -4   9       63.73       59.40      4.77 o 
   4  -4   9     1150.43     1146.91     26.42 o 
   5  -4   9        1.31       -1.71      5.37 o 
   6  -4   9      508.51      534.61     20.67 o 
   7  -4   9      301.84      278.75     16.09 o 
   8  -4   9       10.92        2.95      5.22 o 
   9  -4   9      291.83      294.95     25.99 o 
  10  -4   9        1.59        0.39      4.35 o 
  11  -4   9        8.13        6.97      5.38 o 
 -12  -3   9       21.79       17.25      4.81 o 
 -11  -3   9       89.46      117.44     17.40 o 
 -10  -3   9      100.56      115.91     17.93 o 
  -9  -3   9       42.23       41.05      6.42 o 
  -8  -3   9        0.17       -1.19      1.25 o 
  -7  -3   9        0.08       -2.07      1.38 o 
  -6  -3   9      332.69      342.76      9.49 o 
  -5  -3   9      151.02      137.61      4.71 o 
  -4  -3   9      124.49      117.10      3.55 o 
  -3  -3   9      144.33      141.39      6.90 o 
  -2  -3   9     3102.54     3240.09     33.15 o 
  -1  -3   9      380.79      411.15     14.68 o 
   0  -3   9      336.97      328.55     13.20 o 
   1  -3   9      123.34      139.16      6.95 o 
   2  -3   9      157.58      163.79      8.34 o 
   3  -3   9      286.43      279.11     10.29 o 
   4  -3   9      286.54      292.83     13.61 o 
   5  -3   9     1587.87     1583.55     33.68 o 
   6  -3   9      658.35      190.31    360.69 o 
   7  -3   9      286.23      102.80    125.80 o 
   8  -3   9      262.99      242.34     22.30 o 
   9  -3   9        0.10       11.91      5.86 o 
  10  -3   9      225.53      216.23     23.72 o 
  11  -3   9      336.15      381.78     32.94 o 
 -12  -2   9        8.07       -0.49      2.55 o 
 -11  -2   9      107.32      116.80     11.70 o 
 -10  -2   9       25.75       21.98      5.21 o 
  -9  -2   9       94.92      104.87      8.22 o 
  -8  -2   9       78.92       86.19      5.73 o 
  -7  -2   9      130.12      135.27      6.87 o 
  -6  -2   9      163.79      162.50      6.12 o 
  -5  -2   9       34.71       29.82      2.57 o 
  -4  -2   9      143.51      152.92      5.36 o 
  -3  -2   9      743.58      769.37     12.60 o 
  -2  -2   9       13.67       12.12      1.60 o 
  -1  -2   9        4.36        2.70      1.60 o 
   0  -2   9      382.82      401.97     10.95 o 
   1  -2   9      119.54      127.49      5.87 o 
   2  -2   9      703.91      689.81     17.92 o 
   3  -2   9       62.33       55.90      4.78 o 
   4  -2   9      403.83      409.81     23.53 o 
   5  -2   9      622.49      607.48     16.80 o 
   6  -2   9       92.31       93.34      6.75 o 
   7  -2   9      185.89      192.64     18.95 o 
   8  -2   9      301.63      300.25     25.30 o 
   9  -2   9      119.50      132.46     17.73 o 
  10  -2   9      597.23      650.02     40.95 o 
  11  -2   9        7.54       20.55      7.98 o 
 -12  -1   9       77.92       94.72     11.25 o 
 -11  -1   9       88.35       90.21     15.18 o 
 -10  -1   9       33.14       36.64      9.46 o 
  -9  -1   9       64.12       52.75     10.91 o 
  -8  -1   9       30.36       26.27      2.91 o 
  -7  -1   9     2000.05     1986.61     32.74 o 
  -6  -1   9      368.84      359.60      8.19 o 
  -5  -1   9      991.27     1007.99     15.45 o 
  -4  -1   9      570.02      556.13     15.68 o 
  -3  -1   9      327.34      322.65     11.44 o 
  -2  -1   9        3.82        4.63      1.69 o 
  -1  -1   9       48.27       57.11      3.80 o 
   0  -1   9      158.25      147.65      6.43 o 
   1  -1   9      392.01      394.33      8.65 o 
   2  -1   9      253.15      240.76      9.23 o 
   3  -1   9      465.40      453.61     16.18 o 
   4  -1   9      101.36      101.63      6.61 o 
   5  -1   9     1989.94     2011.05     27.67 o 
   6  -1   9      563.90      536.24      9.72 o 
   7  -1   9      461.63      468.21     30.09 o 
   8  -1   9      232.70      191.89     20.90 o 
   9  -1   9       19.39       22.10      7.37 o 
  10  -1   9       25.64       13.17      6.51 o 
  11  -1   9      314.32      259.65     27.78 o 
 -11   0   9       61.99       78.09     14.05 o 
 -10   0   9       19.12       20.12      7.97 o 
  -9   0   9        0.02       -1.49      5.56 o 
  -8   0   9       14.37       16.32      6.23 o 
  -7   0   9       42.61       35.73      5.16 o 
  -6   0   9     1153.88     1181.94     36.59 o 
  -5   0   9      191.99      191.84      8.18 o 
  -4   0   9      164.76      152.06      9.00 o 
  -3   0   9       26.11       24.77      3.75 o 
  -2   0   9      108.92      114.68      5.54 o 
  -1   0   9       23.93       26.94      2.41 o 
   0   0   9      118.39      168.31      5.57 o 
   1   0   9      114.30      103.08      4.59 o 
   2   0   9      180.47      201.06      8.10 o 
   3   0   9        0.65       49.00      4.45 o 
   4   0   9     3699.90     3711.65     58.41 o 
   5   0   9       48.06       42.86      3.38 o 
   6   0   9        3.50       63.50     11.27 o 
   7   0   9        0.38        3.23      3.94 o 
   8   0   9       33.12       38.86      9.76 o 
   9   0   9      121.07      142.77     18.91 o 
  10   0   9       26.04       23.26      8.17 o 
  11   0   9       10.90        9.06      6.22 o 
 -11   1   9        1.60        4.04      4.85 o 
 -10   1   9       50.46       58.74     12.36 o 
  -9   1   9       75.32       67.11     12.47 o 
  -8   1   9       33.05       34.15      8.76 o 
  -7   1   9      257.28      251.19     13.78 o 
  -6   1   9     1321.53     1328.82     30.22 o 
  -5   1   9      354.34      334.17     14.72 o 
  -4   1   9      715.37      702.45     15.72 o 
  -3   1   9      238.04      230.95     11.58 o 
  -2   1   9       96.11       86.70      4.35 o 
  -1   1   9       44.57       39.06      2.95 o 
   0   1   9      563.66      615.09     11.02 o 
   1   1   9      353.37      350.44      9.47 o 
   2   1   9      170.65      186.97      8.09 o 
   3   1   9      228.64      252.49      9.06 o 
   4   1   9        0.77        1.01      1.10 o 
   5   1   9      169.56      167.36     16.98 o 
   6   1   9       77.27       88.45     13.39 o 
   7   1   9       42.02       43.60      9.85 o 
   8   1   9      107.39      114.43     16.62 o 
   9   1   9      218.81      216.15     24.01 o 
  10   1   9       17.97       31.58     10.03 o 
 -11   2   9       25.21       52.79     12.00 o 
 -10   2   9       24.01       21.55      8.01 o 
  -9   2   9       44.50       41.00     10.57 o 
  -8   2   9       40.54       66.59     12.41 o 
  -7   2   9      140.40      127.96     16.02 o 
  -6   2   9      130.02      123.49     13.05 o 
  -5   2   9       47.54       34.38      3.61 o 
  -4   2   9      326.21      313.53     14.59 o 
  -3   2   9      291.25      297.18     13.86 o 
  -2   2   9      203.40      194.27     11.03 o 
  -1   2   9      179.19      182.60      6.49 o 
   0   2   9      295.75      309.07      8.97 o 
   1   2   9     1512.61     1548.63     26.15 o 
   2   2   9       55.34       54.31      4.57 o 
   3   2   9      205.82      209.72      9.09 o 
   4   2   9       92.18       90.00     13.39 o 
   5   2   9        0.18       -0.79      4.29 o 
   6   2   9        0.07       -5.98      4.52 o 
   7   2   9       23.60       17.36      6.84 o 
   8   2   9       71.26       70.65     13.15 o 
   9   2   9       61.74       77.52     14.74 o 
  10   2   9       17.94       16.24      8.66 o 
 -10   3   9       11.54       13.71      9.63 o 
  -9   3   9        9.76       -4.09      5.22 o 
  -8   3   9      340.56      353.45     27.67 o 
  -7   3   9      227.88      214.69     21.17 o 
  -6   3   9      918.62      959.27     42.23 o 
  -5   3   9      214.14      193.66      9.60 o 
  -4   3   9      346.92      337.24     34.41 o 
  -3   3   9       12.67       31.56      7.78 o 
  -2   3   9        3.34        1.31      0.69 o 
  -1   3   9       18.84       16.61      2.06 o 
   0   3   9      114.19       97.63      5.34 o 
   1   3   9       25.28       20.40      3.60 o 
   2   3   9       13.19        4.54      2.09 o 
   3   3   9       75.07       67.25      5.23 o 
   4   3   9      529.01      534.31     30.98 o 
   5   3   9       58.55       53.86     10.56 o 
   6   3   9       42.31       22.75      7.70 o 
   7   3   9       54.54       60.36     12.11 o 
   8   3   9      286.33      320.74     28.89 o 
   9   3   9        1.13        8.32      5.67 o 
 -10   4   9      302.24      332.10     29.73 o 
  -9   4   9      242.98      293.44     26.85 o 
  -8   4   9      243.08      255.89     24.39 o 
  -7   4   9      217.43      243.76     23.07 o 
  -6   4   9      440.42      434.83     29.26 o 
  -5   4   9        9.12        7.01      3.19 o 
  -4   4   9      116.46       26.08     66.21 o 
  -3   4   9      511.60      534.92     28.90 o 
  -2   4   9       40.03       43.38      5.75 o 
  -1   4   9       70.89       64.34      4.62 o 
   0   4   9        1.20        2.71      2.76 o 
   1   4   9       76.67       58.73      6.15 o 
   2   4   9      327.76      326.23     15.31 o 
   3   4   9       25.30       14.20      2.56 o 
   4   4   9      260.94      254.48     22.50 o 
   5   4   9       36.38       35.74      9.61 o 
   6   4   9        7.30        3.62      4.98 o 
   7   4   9       11.32       17.36      7.12 o 
   8   4   9      214.58      263.81     26.74 o 
  -9   5   9        1.43        3.18      6.08 o 
  -8   5   9       85.10       73.79     13.81 o 
  -7   5   9       33.58       47.88     10.80 o 
  -6   5   9       49.53       51.19     10.68 o 
  -5   5   9      179.66      179.24     19.23 o 
  -4   5   9      426.87      114.98    235.53 o 
  -3   5   9        3.25        4.92      4.08 o 
  -2   5   9       80.70       77.06      8.00 o 
  -1   5   9      208.33      233.51     13.27 o 
   0   5   9       82.56       70.10     18.43 o 
   1   5   9      454.55      451.60     17.25 o 
   2   5   9       45.60       37.34      9.39 o 
   3   5   9      174.03      188.68     19.59 o 
   4   5   9      943.89     1064.87     47.77 o 
   5   5   9        6.88       10.60      6.80 o 
   6   5   9      351.84      360.29     30.07 o 
   7   5   9      203.64      224.91     24.46 o 
  -8   6   9      126.70      187.96     22.19 o 
  -7   6   9       59.34       72.94     13.45 o 
  -6   6   9       95.74      113.84     16.26 o 
  -5   6   9       44.50       45.94     10.70 o 
  -4   6   9       51.02       64.32     11.51 o 
  -3   6   9      124.74      169.14     17.36 o 
  -2   6   9       42.61       47.80      6.62 o 
  -1   6   9       33.74       26.30      5.18 o 
   0   6   9      118.40      105.18      9.17 o 
   1   6   9       43.61       50.44      6.13 o 
   2   6   9      139.27      153.08     18.41 o 
   3   6   9       20.87       15.27      6.32 o 
   4   6   9      166.92      197.52     21.72 o 
   5   6   9      384.15      406.38     31.56 o 
   6   6   9        0.02        2.68      4.03 o 
  -7   7   9       34.26       26.91      9.37 o 
  -6   7   9       95.48      121.52     16.93 o 
  -5   7   9       34.78       37.65      9.30 o 
  -4   7   9      117.95      123.88     16.18 o 
  -3   7   9      251.52      255.72     22.09 o 
  -2   7   9      119.63       84.82      9.94 o 
  -1   7   9        0.01        8.15      3.72 o 
   0   7   9      739.70      744.17     25.02 o 
   1   7   9      475.43      524.79     34.21 o 
   2   7   9       22.22       12.42      6.35 o 
   3   7   9      119.19      106.80     16.03 o 
   4   7   9       81.26       97.36     16.13 o 
   5   7   9       56.15       41.29     11.69 o 
  -5   8   9      255.27      263.84     24.98 o 
  -4   8   9       21.26       24.29      7.46 o 
  -3   8   9      265.47      279.48     23.83 o 
  -2   8   9       22.41       14.92      4.49 o 
  -1   8   9       76.39       78.92     14.45 o 
   0   8   9        7.96        4.14      4.74 o 
   1   8   9       13.76       17.91      7.05 o 
   2   8   9       37.78       36.60     10.58 o 
  -2 -14  10      360.27      413.66     34.96 o 
  -1 -14  10       15.14        3.17      5.55 o 
   0 -14  10      495.84      613.09     42.22 o 
   1 -14  10      489.28      549.59     39.84 o 
   2 -14  10        4.42        7.15      5.44 o 
   3 -14  10      282.21      297.71     29.78 o 
  -5 -13  10       23.01       18.12      7.52 o 
  -4 -13  10        2.71       -3.82      4.41 o 
  -3 -13  10      150.98      184.11     22.37 o 
  -2 -13  10      195.71      231.98     25.22 o 
  -1 -13  10        1.72       -1.20      4.27 o 
   0 -13  10        0.10       -1.24      4.13 o 
   1 -13  10        0.28       -0.75      3.42 o 
   2 -13  10      256.41      263.11     26.72 o 
   3 -13  10       26.45       41.13     11.09 o 
   4 -13  10        2.65        2.45      5.07 o 
   5 -13  10      549.11      566.05     26.61 o 
   6 -13  10       46.35       41.61      7.42 o 
  -6 -12  10      103.40      134.20     19.43 o 
  -5 -12  10        0.90       -3.59      6.17 o 
  -4 -12  10      294.25      253.35     25.63 o 
  -3 -12  10      139.30      141.35     19.33 o 
  -2 -12  10       17.00       18.12      7.16 o 
  -1 -12  10       65.27       58.44     12.30 o 
   0 -12  10       65.31       50.71     11.31 o 
   1 -12  10        0.11        5.22      5.87 o 
   2 -12  10      185.38      178.91     21.31 o 
   3 -12  10       40.37       46.05      7.58 o 
   4 -12  10       44.46       39.04      7.37 o 
   5 -12  10      175.83      231.63     26.18 o 
   6 -12  10      109.78      109.90     11.71 o 
   7 -12  10        2.61        3.39      4.46 o 
  -7 -11  10      246.50      291.93     27.40 o 
  -6 -11  10       75.21      116.25     17.24 o 
  -5 -11  10      542.51      511.04     34.93 o 
  -4 -11  10       11.89       22.21      7.79 o 
  -3 -11  10      177.35      194.18     21.28 o 
  -2 -11  10        0.51        0.13      3.48 o 
  -1 -11  10       10.43        6.91      4.86 o 
   0 -11  10      320.27      301.49     26.05 o 
   1 -11  10       34.34       39.31     10.17 o 
   2 -11  10       73.88       93.14     10.71 o 
   3 -11  10      129.74      139.48     15.79 o 
   4 -11  10        4.57        8.95      6.44 o 
   5 -11  10      102.25      102.26     19.07 o 
   6 -11  10      292.07      285.87     18.32 o 
   7 -11  10      393.81      434.67     29.65 o 
   8 -11  10       89.43       59.08     11.47 o 
  -8 -10  10        3.56       -0.41      4.33 o 
  -7 -10  10       91.96       87.08     14.42 o 
  -6 -10  10      193.56      177.04     20.17 o 
  -5 -10  10       29.34        9.38      4.74 o 
  -4 -10  10        0.23        3.09      5.16 o 
  -3 -10  10        0.15       -7.58      5.05 o 
  -2 -10  10       61.96       51.03     10.63 o 
  -1 -10  10       13.15       11.48      5.27 o 
   0 -10  10      181.14      167.48     18.50 o 
   1 -10  10       38.10       26.85      6.54 o 
   2 -10  10       60.87       60.00      8.06 o 
   3 -10  10      254.82      256.98     16.20 o 
   4 -10  10      255.24      289.71     17.49 o 
   5 -10  10       51.40       55.82      8.22 o 
   6 -10  10      297.14      297.67     24.25 o 
   7 -10  10        1.67       -1.26      3.82 o 
   8 -10  10      177.37      148.62     17.52 o 
   9 -10  10       48.86       60.24     11.34 o 
  -9  -9  10        1.03        0.76      2.91 o 
  -8  -9  10       30.52       38.22      9.32 o 
  -7  -9  10       62.72       62.53     11.63 o 
  -6  -9  10        4.65        5.77      5.56 o 
  -5  -9  10        5.16        9.02      3.90 o 
  -4  -9  10       45.76       42.71      5.97 o 
  -3  -9  10      241.38      240.70     21.20 o 
  -2  -9  10     1893.69     2007.25     60.17 o 
  -1  -9  10       95.38       84.21     12.58 o 
   0  -9  10      221.94      204.34      8.24 o 
   1  -9  10      174.80      171.31      7.99 o 
   2  -9  10       13.73        4.55      3.02 o 
   3  -9  10       53.98       55.28      7.82 o 
   4  -9  10       50.31       50.00      7.16 o 
   5  -9  10        3.97        4.39      3.55 o 
   6  -9  10      240.27      263.02     22.15 o 
   7  -9  10        5.66        9.52      6.05 o 
   8  -9  10        3.43        1.01      5.04 o 
   9  -9  10       98.76       96.48     14.40 o 
  10  -9  10        1.94        1.58      3.64 o 
 -10  -8  10       13.18        8.16      6.30 o 
  -9  -8  10        7.20        6.41      7.08 o 
  -8  -8  10      252.28      290.37     24.18 o 
  -7  -8  10        3.52        5.01      4.36 o 
  -6  -8  10       24.81       25.70      5.72 o 
  -5  -8  10      430.84      431.68     24.26 o 
  -4  -8  10       46.12       46.46      4.77 o 
  -3  -8  10       32.35       27.47      7.19 o 
  -2  -8  10      123.43      121.51     14.42 o 
  -1  -8  10        0.62        2.25      2.37 o 
   0  -8  10      679.70      641.61     23.09 o 
   1  -8  10     1024.71     1022.67     19.63 o 
   2  -8  10      149.22      135.48      6.86 o 
   3  -8  10       12.70        8.25      2.10 o 
   4  -8  10      476.30      475.51     17.41 o 
   5  -8  10        2.42        3.56      4.51 o 
   6  -8  10      471.17      485.71     30.01 o 
   7  -8  10       82.57       72.99     12.10 o 
   8  -8  10      187.56      207.98     20.54 o 
   9  -8  10      293.01      264.85     23.63 o 
  10  -8  10        0.55        5.55      3.64 o 
 -10  -7  10        9.78       -0.29      5.07 o 
  -9  -7  10       75.92       78.13      9.37 o 
  -8  -7  10      944.95      934.13     30.51 o 
  -7  -7  10      109.39      108.07      8.13 o 
  -6  -7  10     1990.78     1964.07     30.29 o 
  -5  -7  10       76.93       88.29     13.24 o 
  -4  -7  10      376.49      392.68     24.29 o 
  -3  -7  10     1024.40     1033.79     39.20 o 
  -2  -7  10        8.66        2.92      2.42 o 
  -1  -7  10      128.85      136.86     10.43 o 
   0  -7  10      770.37      790.40     24.81 o 
   1  -7  10        3.34        1.72      2.13 o 
   2  -7  10       46.44       39.41      5.38 o 
   3  -7  10        3.55        2.69      1.23 o 
   4  -7  10      287.51      270.21     21.41 o 
   5  -7  10      462.64      456.14     28.22 o 
   6  -7  10       12.49       11.00      5.35 o 
   7  -7  10        1.65       -1.20      2.71 o 
   8  -7  10      761.11      751.05     27.43 o 
   9  -7  10        3.17        2.88      2.79 o 
  10  -7  10        1.16        3.44      3.79 o 
 -11  -6  10        4.96       12.67      6.28 o 
 -10  -6  10       65.28       60.87     12.74 o 
  -9  -6  10      449.86      451.91     21.16 o 
  -8  -6  10       43.10       40.26      4.73 o 
  -7  -6  10       46.05       59.48      5.25 o 
  -6  -6  10      178.42      187.78      8.98 o 
  -5  -6  10       95.59       80.13      4.50 o 
  -4  -6  10       68.72       66.74      9.70 o 
  -3  -6  10      221.84      239.22     13.00 o 
  -2  -6  10      271.36      276.73     21.08 o 
  -1  -6  10      100.90       93.46      8.27 o 
   0  -6  10        3.96        3.79      2.36 o 
   1  -6  10      197.89      181.80     16.85 o 
   2  -6  10      122.73      119.63      4.36 o 
   3  -6  10      107.37      115.42      7.73 o 
   4  -6  10     1729.42     1725.99     32.92 o 
   5  -6  10       41.43       38.89      5.64 o 
   6  -6  10      375.05      346.96     16.96 o 
   7  -6  10       34.06       36.51      6.13 o 
   8  -6  10       14.46       14.15      4.45 o 
   9  -6  10        2.07        8.25      3.61 o 
  10  -6  10      166.55      182.22     15.04 o 
  11  -6  10        7.56       14.04      5.17 o 
 -11  -5  10       14.86       23.39      9.20 o 
 -10  -5  10       48.27       59.17      7.82 o 
  -9  -5  10       70.31       64.05      7.67 o 
  -8  -5  10        0.18       -3.14      2.09 o 
  -7  -5  10      214.09      243.71     10.19 o 
  -6  -5  10        0.09       -0.41      1.58 o 
  -5  -5  10        4.24        4.62      1.73 o 
  -4  -5  10      186.50      192.37     14.87 o 
  -3  -5  10       20.75       16.59      3.71 o 
  -2  -5  10      207.72      221.14     14.19 o 
  -1  -5  10       18.07       17.67      3.81 o 
   0  -5  10       67.64       73.59      5.84 o 
   1  -5  10      734.97      754.31     18.75 o 
   2  -5  10      154.50      152.53      7.19 o 
   3  -5  10      180.31      176.39      8.03 o 
   4  -5  10      567.43      581.85     15.56 o 
   5  -5  10        1.76        3.85      1.82 o 
   6  -5  10       51.54       50.17      5.14 o 
   7  -5  10      199.69      197.32     13.53 o 
   8  -5  10      366.93      346.99     18.90 o 
   9  -5  10       15.73       14.59      4.73 o 
  10  -5  10        0.78       15.80      4.95 o 
  11  -5  10       10.97        6.65     14.40 o 
 -11  -4  10        7.03       17.06      7.37 o 
 -10  -4  10      180.12      196.74     22.15 o 
  -9  -4  10       10.16       14.87      3.04 o 
  -8  -4  10       18.29       23.00      3.46 o 
  -7  -4  10      195.92      177.03      9.07 o 
  -6  -4  10       84.50       79.11      4.12 o 
  -5  -4  10        6.46        8.92      1.78 o 
  -4  -4  10      525.67      483.53     25.91 o 
  -3  -4  10        0.80        3.63      2.21 o 
  -2  -4  10      419.07      452.69     21.49 o 
  -1  -4  10       79.45       77.04      9.02 o 
   0  -4  10       45.63       41.24      5.55 o 
   1  -4  10        6.51       10.56      3.33 o 
   2  -4  10       41.64       37.00      3.40 o 
   3  -4  10      113.42      112.75      7.76 o 
   4  -4  10      511.45      511.87     18.05 o 
   5  -4  10       29.66       37.47      6.31 o 
   6  -4  10      141.56      160.98     11.74 o 
   7  -4  10        0.73        4.37      2.97 o 
   8  -4  10        9.34        9.10      3.21 o 
   9  -4  10       46.44       41.42      7.17 o 
  10  -4  10       48.42       50.51      8.42 o 
  11  -4  10       78.81      121.56     12.86 o 
 -11  -3  10      265.81      259.49     25.66 o 
 -10  -3  10       13.44       13.08      4.31 o 
  -9  -3  10        0.01        0.67      2.12 o 
  -8  -3  10      108.60      117.98      7.15 o 
  -7  -3  10        3.56        4.39      1.72 o 
  -6  -3  10       22.76       24.32      2.37 o 
  -5  -3  10        1.24        1.77      0.94 o 
  -4  -3  10       25.49       22.23      2.00 o 
  -3  -3  10     1073.67     1102.29     26.76 o 
  -2  -3  10      560.72      557.55     17.40 o 
  -1  -3  10       28.42       23.32      3.82 o 
   0  -3  10     1122.44     1152.34     39.19 o 
   1  -3  10     1339.30     1373.20     19.80 o 
   2  -3  10      139.09      129.30      6.50 o 
   3  -3  10      579.65      595.81     18.15 o 
   4  -3  10      617.26      598.04     15.39 o 
   5  -3  10      422.11      430.94     13.41 o 
   6  -3  10        0.18       -2.48      1.65 o 
   7  -3  10        8.66       10.97      4.95 o 
   8  -3  10      215.77      196.09     20.48 o 
   9  -3  10       87.18      107.91     16.19 o 
  10  -3  10       17.69       23.26      8.30 o 
  11  -3  10        4.27       -0.44      4.29 o 
 -11  -2  10        0.04        2.56      4.72 o 
 -10  -2  10       12.57        6.46      3.19 o 
  -9  -2  10       20.33       36.07      9.27 o 
  -8  -2  10        0.36        0.95      3.62 o 
  -7  -2  10        1.44       -2.25      1.50 o 
  -6  -2  10      340.66      335.27     12.62 o 
  -5  -2  10        0.65        1.24      2.48 o 
  -4  -2  10       12.44       12.57      1.81 o 
  -3  -2  10       15.03       14.98      2.87 o 
  -2  -2  10       25.20       25.36      4.14 o 
  -1  -2  10      133.04      129.38      5.54 o 
   0  -2  10      614.03      626.43     13.74 o 
   1  -2  10      114.14      115.09      6.82 o 
   2  -2  10      195.36      191.00      8.30 o 
   3  -2  10      421.42      406.58     15.69 o 
   4  -2  10      154.56      159.44     10.70 o 
   5  -2  10      554.19      572.74     16.73 o 
   6  -2  10       26.67       19.62      6.44 o 
   7  -2  10        2.05        0.82      2.69 o 
   8  -2  10      295.16      275.89     24.37 o 
   9  -2  10      195.80      255.14     24.72 o 
  10  -2  10       60.74       51.53     11.98 o 
 -11  -1  10        1.84       17.53      7.51 o 
 -10  -1  10      145.04      138.73     18.65 o 
  -9  -1  10      584.49      571.50     35.82 o 
  -8  -1  10      561.85      558.01     34.33 o 
  -7  -1  10        1.69        1.40      3.16 o 
  -6  -1  10       83.19       92.86      9.04 o 
  -5  -1  10      377.25      372.50     18.91 o 
  -4  -1  10      714.72      736.58     18.87 o 
  -3  -1  10      751.02      779.44     15.88 o 
  -2  -1  10       65.92       74.94      5.02 o 
  -1  -1  10       31.05       33.63      2.87 o 
   0  -1  10       65.38       54.79      5.10 o 
   1  -1  10       44.32       39.85      3.27 o 
   2  -1  10        0.78        2.63      1.43 o 
   3  -1  10       60.80       57.57      4.20 o 
   4  -1  10     1723.95     1745.85     22.19 o 
   5  -1  10      273.23      261.09      8.53 o 
   6  -1  10        0.43        1.04      1.23 o 
   7  -1  10       27.01       21.08      6.59 o 
   8  -1  10      398.32      430.97     30.90 o 
   9  -1  10        1.98       -6.23      4.74 o 
  10  -1  10       84.96      101.41     16.86 o 
 -11   0  10        4.56       -5.53      4.93 o 
 -10   0  10      392.63      461.23     33.44 o 
  -9   0  10      252.90      247.00     24.05 o 
  -8   0  10        9.08       12.67      7.04 o 
  -7   0  10      214.47      200.68     20.16 o 
  -6   0  10     1119.34     1096.51     56.90 o 
  -5   0  10      306.11      294.75     20.98 o 
  -4   0  10     1652.06     1633.99     72.68 o 
  -3   0  10      503.49      510.68     16.83 o 
  -2   0  10       22.24       20.75      3.26 o 
  -1   0  10       48.67       47.05      3.04 o 
   0   0  10       36.06       70.69      4.42 o 
   1   0  10      149.68      136.78      6.22 o 
   2   0  10      143.30      130.48      6.06 o 
   3   0  10       76.59       72.30      4.64 o 
   4   0  10      136.09      144.23      7.77 o 
   5   0  10      798.23      790.35     33.41 o 
   6   0  10      654.31      605.08     33.61 o 
   7   0  10      565.37      514.06     32.95 o 
   8   0  10      531.74      558.53     36.12 o 
   9   0  10        0.51       -6.93      5.49 o 
  10   0  10       24.40       46.15     12.43 o 
 -10   1  10      141.12      117.90     17.28 o 
  -9   1  10      138.68      146.57     18.78 o 
  -8   1  10       15.62       11.28      5.94 o 
  -7   1  10       57.55       61.43     11.42 o 
  -6   1  10       38.69       39.04      5.65 o 
  -5   1  10      258.77      254.61     13.36 o 
  -4   1  10      446.92      444.75     30.49 o 
  -3   1  10      415.36      411.17     16.15 o 
  -2   1  10       34.70       31.67      2.90 o 
  -1   1  10     1012.57     1010.15     14.15 o 
   0   1  10     1612.88     1612.09     21.77 o 
   1   1  10      161.66      158.41      7.00 o 
   2   1  10      558.01      540.62     14.93 o 
   3   1  10        1.41        2.98      1.53 o 
   4   1  10       67.54       61.27      5.07 o 
   5   1  10       93.44       91.25     13.00 o 
   6   1  10       63.46       47.52      9.92 o 
   7   1  10       27.14       23.91      8.62 o 
   8   1  10       21.86       19.75      7.69 o 
   9   1  10       22.71       22.67      8.21 o 
 -10   2  10        9.96       10.31      5.97 o 
  -9   2  10       16.14       26.29      9.12 o 
  -8   2  10       54.15       63.50     12.43 o 
  -7   2  10        1.01       -2.44      4.60 o 
  -6   2  10       25.56       19.22      7.26 o 
  -5   2  10      309.37      352.76     14.30 o 
  -4   2  10      116.60      111.82      9.22 o 
  -3   2  10       90.40       85.63      7.89 o 
  -2   2  10        2.97        1.89      1.68 o 
  -1   2  10       43.24       46.41      3.18 o 
   0   2  10       72.15       72.09      5.01 o 
   1   2  10        0.04       -0.41      2.11 o 
   2   2  10       18.03       12.76      2.32 o 
   3   2  10      430.99      451.86     14.09 o 
   4   2  10      291.31      290.15     22.38 o 
   5   2  10        1.40       -6.73      4.61 o 
   6   2  10        8.08       12.83      4.86 o 
   7   2  10       60.99       61.56     12.37 o 
   8   2  10       20.04       18.40      6.38 o 
   9   2  10        7.15        7.09      5.45 o 
  -9   3  10        3.82       -3.05      4.53 o 
  -8   3  10      542.22      565.29     36.24 o 
  -7   3  10        9.47        8.02      5.51 o 
  -6   3  10      106.40       99.25     14.41 o 
  -5   3  10     1705.43      804.29    575.32 o 
  -4   3  10       32.77       29.13      7.88 o 
  -3   3  10      198.10      209.63     18.48 o 
  -2   3  10       54.66       60.00      6.43 o 
  -1   3  10       14.01       10.89      3.14 o 
   0   3  10       55.77       73.62      6.98 o 
   1   3  10        3.85        1.82      1.91 o 
   2   3  10        4.09        2.06      5.05 o 
   3   3  10      159.46      136.08     15.44 o 
   4   3  10       13.80       20.35      6.81 o 
   5   3  10        0.31        4.83      4.21 o 
   6   3  10        9.17       13.48      6.45 o 
   7   3  10        2.85       -9.92      6.61 o 
   8   3  10        0.21       -6.99      6.06 o 
  -9   4  10        0.50        9.33      6.04 o 
  -8   4  10       90.83      110.45     16.62 o 
  -7   4  10       17.56        3.93      4.64 o 
  -6   4  10      212.49      196.70     20.80 o 
  -5   4  10      210.63      192.66     20.18 o 
  -4   4  10       41.70       47.78      9.93 o 
  -3   4  10      182.52      197.58     18.43 o 
  -2   4  10        0.17       -0.12      3.50 o 
  -1   4  10       65.50       65.00      7.44 o 
   0   4  10      301.11      310.08     14.74 o 
   1   4  10      159.54      149.27      9.89 o 
   2   4  10       10.78        6.65      4.33 o 
   3   4  10      264.49      270.93     22.99 o 
   4   4  10      247.37      244.40     22.42 o 
   5   4  10       60.91       56.17     11.71 o 
   6   4  10        4.13       -0.55      3.19 o 
   7   4  10       15.28       17.60      8.41 o 
  -8   5  10       68.33       91.60     15.97 o 
  -7   5  10       53.02       56.91     12.01 o 
  -6   5  10       37.70       52.67     11.43 o 
  -5   5  10        5.21       18.67      7.49 o 
  -4   5  10       86.45      101.55     14.34 o 
  -3   5  10       21.89       15.42      6.10 o 
  -2   5  10      123.94      120.87     11.39 o 
  -1   5  10      384.07      392.25     17.83 o 
   0   5  10       24.62       14.29      6.66 o 
   1   5  10       80.36       81.90      7.67 o 
   2   5  10       85.60       81.36     13.15 o 
   3   5  10       27.17       26.29      8.18 o 
   4   5  10     1084.39     1045.50     48.42 o 
   5   5  10       12.36       22.67      7.63 o 
   6   5  10       32.34       24.58      8.82 o 
  -7   6  10        7.98       11.52      7.22 o 
  -6   6  10       19.26       33.71      9.68 o 
  -5   6  10        1.09       -5.47      4.46 o 
  -4   6  10       94.05       88.41     14.24 o 
  -3   6  10        0.01       -0.25      4.85 o 
  -2   6  10       94.67      100.42     13.52 o 
  -1   6  10       99.67       98.24      9.49 o 
   0   6  10        5.71        3.49      4.47 o 
   1   6  10       47.45       59.99     11.36 o 
   2   6  10        3.67       -1.22      3.86 o 
   3   6  10      102.55       79.26     14.16 o 
   4   6  10       29.62       36.97      9.53 o 
  -5   7  10        0.45       -0.48      3.80 o 
  -4   7  10       44.72       21.63      7.14 o 
  -3   7  10       10.66        6.12      5.31 o 
  -2   7  10       26.09       23.13      7.85 o 
  -1   7  10      376.11      381.70     29.77 o 
   0   7  10      297.05      330.09     27.80 o 
   1   7  10      143.79      169.24     20.19 o 
   2   7  10       99.34       88.12     15.26 o 
  -4 -13  11      485.21      513.73     38.16 o 
  -3 -13  11      181.41      208.91     24.35 o 
  -2 -13  11       41.89       48.85     12.53 o 
  -1 -13  11       88.43      103.51     17.05 o 
   0 -13  11      471.73      449.42     35.22 o 
   1 -13  11      600.37      664.37     42.72 o 
   2 -13  11        9.10       11.54      6.97 o 
   3 -13  11        0.84       -9.90      6.60 o 
   4 -13  11      124.05      131.05     13.39 o 
   5 -13  11       57.05       43.86     10.06 o 
  -6 -12  11      214.42      239.61     25.69 o 
  -5 -12  11       25.62       17.34      7.31 o 
  -4 -12  11        4.63        9.43      6.01 o 
  -3 -12  11       84.26       85.37     15.17 o 
  -2 -12  11       11.16       12.98      6.50 o 
  -1 -12  11        0.02        1.60      4.38 o 
   0 -12  11     1015.78      887.50     47.18 o 
   1 -12  11        0.44       -8.03      5.81 o 
   2 -12  11      131.47      107.38     17.17 o 
   3 -12  11       35.13       32.94      6.69 o 
   4 -12  11       69.73       56.98     17.31 o 
   5 -12  11       70.07       98.00     11.42 o 
   6 -12  11       28.08       14.37      6.66 o 
   7 -12  11       67.06       78.69     13.74 o 
  -7 -11  11       44.54       53.16     11.79 o 
  -6 -11  11      176.53      196.61     22.51 o 
  -5 -11  11        1.60        2.50      5.42 o 
  -4 -11  11      141.37      109.75     16.29 o 
  -3 -11  11      297.22      326.83     27.69 o 
  -2 -11  11        2.59        3.19      4.80 o 
  -1 -11  11      271.69      276.00     25.38 o 
   0 -11  11       47.53       64.31     13.13 o 
   1 -11  11       52.76       48.79      7.78 o 
   2 -11  11      144.57      134.39     19.30 o 
   3 -11  11       13.48       12.06      6.67 o 
   4 -11  11       22.96       15.51      5.03 o 
   5 -11  11      453.77      543.30     25.63 o 
   6 -11  11        4.09       -6.24      4.96 o 
   7 -11  11       27.06       22.29      7.37 o 
   8 -11  11       82.63       99.54     15.38 o 
  -8 -10  11        0.02        1.11      3.55 o 
  -7 -10  11      145.57      154.23     19.15 o 
  -6 -10  11      130.67      125.42     17.02 o 
  -5 -10  11       15.31       22.92      8.15 o 
  -4 -10  11      188.11      210.90     21.50 o 
  -3 -10  11      255.11      262.71     23.77 o 
  -2 -10  11       25.95       24.18      7.40 o 
  -1 -10  11       63.36       47.45     10.36 o 
   0 -10  11      271.00      272.38     16.87 o 
   1 -10  11       93.17      110.31     11.88 o 
   2 -10  11       66.21       45.03      7.17 o 
   3 -10  11        0.04        0.26      2.45 o 
   4 -10  11      443.16      438.63     22.19 o 
   5 -10  11      424.03      433.91     30.97 o 
   6 -10  11       62.27       66.75     12.05 o 
   7 -10  11       46.66       51.36     10.83 o 
   8 -10  11       38.61       29.57      9.02 o 
  -8  -9  11       54.48       58.26     12.29 o 
  -7  -9  11        8.15        5.54      4.45 o 
  -6  -9  11       17.55       12.82      4.92 o 
  -5  -9  11       19.41       19.07      6.55 o 
  -4  -9  11      119.90      151.40     17.43 o 
  -3  -9  11      127.03      116.07     15.17 o 
  -2  -9  11      145.88      143.36     16.80 o 
  -1  -9  11       19.88       15.30      4.69 o 
   0  -9  11     1300.62     1321.76     35.64 o 
   1  -9  11      753.21      767.59     27.40 o 
   2  -9  11      286.37      276.59     16.75 o 
   3  -9  11       22.32       20.49      5.19 o 
   4  -9  11      226.03      254.61     16.63 o 
   5  -9  11       27.04       25.61      8.44 o 
   6  -9  11       88.25       84.05     13.19 o 
   7  -9  11       76.92       79.34     13.12 o 
   8  -9  11        7.08       -3.48      4.42 o 
   9  -9  11      191.92      189.00     14.89 o 
  -9  -8  11        0.49       -0.39      2.59 o 
  -8  -8  11       11.38        7.53      9.11 o 
  -7  -8  11        6.71       13.97      5.80 o 
  -6  -8  11      168.53      183.27     18.44 o 
  -5  -8  11       25.40       29.56      7.48 o 
  -4  -8  11       25.32       25.62      7.18 o 
  -3  -8  11       18.04       11.53      5.03 o 
  -2  -8  11       20.86       14.78      4.26 o 
  -1  -8  11      662.14      617.97     23.45 o 
   0  -8  11      264.86      248.93     30.73 o 
   1  -8  11      218.93      217.76     14.25 o 
   2  -8  11       20.88       18.56      2.54 o 
   3  -8  11       46.58       41.76      4.43 o 
   4  -8  11      149.60      133.88      9.63 o 
   5  -8  11      117.27      101.80     17.21 o 
   6  -8  11       20.78       16.66      8.05 o 
   7  -8  11      107.09       90.39     16.04 o 
   8  -8  11       63.07       75.57     10.03 o 
   9  -8  11      271.69      265.36     17.67 o 
 -10  -7  11       15.19        8.56      5.07 o 
  -9  -7  11        4.18        5.73      3.45 o 
  -8  -7  11      509.50      512.22     23.02 o 
  -7  -7  11       10.92       11.73      5.28 o 
  -6  -7  11        0.28       44.62      8.98 o 
  -5  -7  11      541.90      527.12     28.99 o 
  -4  -7  11      971.37      925.15     37.86 o 
  -3  -7  11      177.52      187.41     17.06 o 
  -2  -7  11       19.88       21.06      4.55 o 
  -1  -7  11       21.92       27.90      5.12 o 
   0  -7  11      575.49      593.34     22.39 o 
   1  -7  11      153.18      150.20     15.59 o 
   2  -7  11      109.21      102.41      5.81 o 
   3  -7  11      472.18      466.53     10.98 o 
   4  -7  11       54.19       51.74      5.79 o 
   5  -7  11        4.29        5.53      2.57 o 
   6  -7  11      373.89      373.47     27.25 o 
   7  -7  11        2.18        2.35      3.20 o 
   8  -7  11      360.86      370.66     28.99 o 
   9  -7  11        5.96       -1.74      9.65 o 
  10  -7  11      272.66      318.56     19.93 o 
 -10  -6  11       12.51        5.27      4.87 o 
  -9  -6  11       10.63       15.56      4.45 o 
  -8  -6  11      242.43      245.89     15.31 o 
  -7  -6  11        8.51        7.61      3.28 o 
  -6  -6  11        0.16        0.77      2.84 o 
  -5  -6  11      340.02      346.83     22.06 o 
  -4  -6  11       16.06       16.58      5.36 o 
  -3  -6  11      351.73      345.20     16.07 o 
  -2  -6  11      361.79      375.06     16.88 o 
  -1  -6  11      103.42       97.64      8.87 o 
   0  -6  11      504.14      516.51     20.28 o 
   1  -6  11        9.72        2.95      3.57 o 
   2  -6  11      722.60      674.85     22.73 o 
   3  -6  11      437.09      441.58     14.60 o 
   4  -6  11      188.06      197.14     11.23 o 
   5  -6  11      779.94      746.35     28.41 o 
   6  -6  11        3.16        1.10      2.40 o 
   7  -6  11       50.41       45.83      6.78 o 
   8  -6  11      729.10      807.66     29.23 o 
   9  -6  11        1.58       -0.59      7.44 o 
  10  -6  11      156.27      172.48     18.12 o 
 -10  -5  11       32.97       45.09     11.94 o 
  -9  -5  11       23.19       33.63      9.57 o 
  -8  -5  11       48.71       42.62      6.27 o 
  -7  -5  11       10.01        5.11      2.82 o 
  -6  -5  11        0.01       -1.56      2.30 o 
  -5  -5  11      204.98      192.25     12.08 o 
  -4  -5  11      461.87      475.97     18.00 o 
  -3  -5  11      145.40      140.51      9.87 o 
  -2  -5  11        1.36       -0.17      2.04 o 
  -1  -5  11      351.01      366.56     26.47 o 
   0  -5  11      124.82      122.72      7.80 o 
   1  -5  11      710.01      699.58     33.62 o 
   2  -5  11      827.17      814.81     14.79 o 
   3  -5  11      125.29      134.61      8.24 o 
   4  -5  11     2765.53     2844.18     34.92 o 
   5  -5  11       30.95       30.06      3.99 o 
   6  -5  11       24.65       19.65      4.26 o 
   7  -5  11      293.42      327.75     17.86 o 
   8  -5  11       94.37       89.21     11.15 o 
   9  -5  11      228.68      254.44     17.45 o 
  10  -5  11       60.67       59.31      8.98 o 
 -10  -4  11       54.43       65.64     13.08 o 
  -9  -4  11      126.91      124.51     17.83 o 
  -8  -4  11      123.62      131.34     10.14 o 
  -7  -4  11      132.76      149.53     10.53 o 
  -6  -4  11        2.04        1.09      1.93 o 
  -5  -4  11       58.30       55.91      6.28 o 
  -4  -4  11      516.90      506.99     15.23 o 
  -3  -4  11        4.01        6.72      2.76 o 
  -2  -4  11       71.82       73.82      7.11 o 
  -1  -4  11      135.56      122.71      9.28 o 
   0  -4  11        0.08       -1.05      2.49 o 
   1  -4  11       31.72       33.27      4.95 o 
   2  -4  11      231.99      218.95      8.89 o 
   3  -4  11      808.02      829.18     20.94 o 
   4  -4  11     2310.87     2348.52     41.33 o 
   5  -4  11       31.95       26.28      4.85 o 
   6  -4  11      121.82      105.51      9.82 o 
   7  -4  11      151.01      139.79     11.81 o 
   8  -4  11        0.75        0.12      4.80 o 
   9  -4  11        0.13        0.80      9.83 o 
  10  -4  11      257.02      304.22     19.97 o 
 -10  -3  11       80.38       77.63     14.49 o 
  -9  -3  11       35.49       40.36      9.88 o 
  -8  -3  11       29.19       25.70      8.70 o 
  -7  -3  11      549.24      555.56     18.10 o 
  -6  -3  11      382.29      406.61     15.80 o 
  -5  -3  11      154.68      149.75      6.12 o 
  -4  -3  11      643.31      646.06     16.25 o 
  -3  -3  11      408.96      408.34     13.11 o 
  -2  -3  11       29.55       20.96      4.45 o 
  -1  -3  11      396.87      388.54     23.65 o 
   0  -3  11      567.46      635.49     30.83 o 
   1  -3  11      621.93      655.44     12.53 o 
   2  -3  11      626.10      624.21     16.66 o 
   3  -3  11     1896.36     1914.19     41.59 o 
   4  -3  11        0.19        0.16      1.89 o 
   5  -3  11       81.47       83.40      8.38 o 
   6  -3  11       23.76       23.46      4.90 o 
   7  -3  11        1.20        2.05      3.53 o 
   8  -3  11       14.01       14.43      4.56 o 
   9  -3  11       21.54       28.32      9.39 o 
  10  -3  11       12.93       21.44      8.68 o 
 -10  -2  11       25.00       20.09      7.72 o 
  -9  -2  11       17.06        7.37      5.85 o 
  -8  -2  11      185.07      184.36     20.69 o 
  -7  -2  11      338.28      359.62     27.71 o 
  -6  -2  11       31.04       24.51      3.32 o 
  -5  -2  11      742.07      725.08     23.64 o 
  -4  -2  11      247.86      265.88     16.62 o 
  -3  -2  11       69.64       66.22      4.41 o 
  -2  -2  11       28.64       23.80      2.48 o 
  -1  -2  11       20.89       19.30      3.12 o 
   0  -2  11      134.62      130.37      5.99 o 
   1  -2  11        0.75        0.42      1.18 o 
   2  -2  11      403.88      420.63     10.96 o 
   3  -2  11       40.28       41.06      5.34 o 
   4  -2  11      166.27      161.82      8.23 o 
   5  -2  11      369.53      352.61     23.66 o 
   6  -2  11      160.43      196.43     18.46 o 
   7  -2  11       14.88       20.05      6.72 o 
   8  -2  11      325.86      310.96     26.22 o 
   9  -2  11       73.40       56.61     12.53 o 
 -10  -1  11       21.84       18.18      7.71 o 
  -9  -1  11      231.78      249.07     24.51 o 
  -8  -1  11       32.24       34.45      9.79 o 
  -7  -1  11     1553.01     1633.95     58.68 o 
  -6  -1  11        0.11        5.32      4.64 o 
  -5  -1  11      463.57      454.94     18.31 o 
  -4  -1  11      864.54      904.34     18.25 o 
  -3  -1  11      130.58      134.07      7.00 o 
  -2  -1  11        4.23       -0.32      1.46 o 
  -1  -1  11        6.29        3.42      1.59 o 
   0  -1  11      214.60      204.82      6.35 o 
   1  -1  11      126.12      115.98      5.61 o 
   2  -1  11        7.03        6.11      1.79 o 
   3  -1  11      260.61      270.62     10.51 o 
   4  -1  11        7.91       10.14      2.35 o 
   5  -1  11      146.20      137.15      9.86 o 
   6  -1  11      119.90      113.13     14.47 o 
   7  -1  11      133.22       98.61     14.68 o 
   8  -1  11      237.31      238.77     23.70 o 
   9  -1  11      310.24      302.66     27.74 o 
 -10   0  11       64.85       66.14     13.35 o 
  -9   0  11      134.87      138.32     18.49 o 
  -8   0  11       45.12       51.87     11.37 o 
  -7   0  11      302.55      313.82     26.21 o 
  -6   0  11        1.57        0.27      3.97 o 
  -5   0  11     1110.06     1119.03     27.95 o 
  -4   0  11      325.44      324.31     11.55 o 
  -3   0  11      156.94      155.04      8.01 o 
  -2   0  11       10.00        3.16      2.03 o 
  -1   0  11      428.58      428.21     10.71 o 
   0   0  11      124.85      152.66      5.85 o 
   1   0  11       70.52       62.11      4.49 o 
   2   0  11        6.19        2.93      1.51 o 
   3   0  11      190.17      212.59     10.51 o 
   4   0  11       16.58       13.55      3.92 o 
   5   0  11      114.00      101.70     13.37 o 
   6   0  11        4.11       -2.62      3.46 o 
   7   0  11      110.86      116.94     16.11 o 
   8   0  11      427.32      392.22     30.92 o 
   9   0  11      307.35      298.59     28.57 o 
  -9   1  11      135.37      156.30     19.98 o 
  -8   1  11        2.61       -0.57      4.60 o 
  -7   1  11        1.33       -4.43      4.66 o 
  -6   1  11       32.70       35.12      8.85 o 
  -5   1  11       12.68        9.20      4.88 o 
  -4   1  11       61.08       60.30      6.66 o 
  -3   1  11       15.70       14.85      2.77 o 
  -2   1  11      467.26      438.48     14.06 o 
  -1   1  11       78.28       90.50      4.47 o 
   0   1  11      252.95      224.09      7.33 o 
   1   1  11       14.79        8.77      1.96 o 
   2   1  11       47.97       35.84      3.45 o 
   3   1  11        0.77        3.23      1.77 o 
   4   1  11      104.35      137.04     15.29 o 
   5   1  11       54.49       27.07      7.52 o 
   6   1  11      101.64       87.99     13.73 o 
   7   1  11      214.13      230.36     22.97 o 
   8   1  11       30.94       35.40     10.49 o 
  -9   2  11       98.99      120.76     17.48 o 
  -8   2  11        5.87        9.22      6.63 o 
  -7   2  11        9.40        4.87      5.18 o 
  -6   2  11       30.78       42.77      9.54 o 
  -5   2  11      122.29      114.09     15.20 o 
  -4   2  11       84.98       77.86      7.41 o 
  -3   2  11       50.02       47.81      5.99 o 
  -2   2  11       11.44       14.30      5.40 o 
  -1   2  11     1396.82     1363.02     28.28 o 
   0   2  11      112.86      109.79      7.10 o 
   1   2  11       46.07       61.05      5.43 o 
   2   2  11      189.39      202.93     10.81 o 
   3   2  11       34.66       50.08      9.33 o 
   4   2  11       10.90       12.79      5.12 o 
   5   2  11        2.69        4.63      4.10 o 
   6   2  11      225.16      254.14     23.83 o 
   7   2  11       92.57       74.92     14.02 o 
  -8   3  11      296.46      315.93     28.11 o 
  -7   3  11      419.22      377.54     29.51 o 
  -6   3  11      104.82      105.14     15.58 o 
  -5   3  11      327.13      347.48     26.64 o 
  -4   3  11      245.72      249.60     21.99 o 
  -3   3  11       36.07       29.43      5.10 o 
  -2   3  11       66.16       76.93     13.24 o 
  -1   3  11       48.72       55.08      5.38 o 
   0   3  11      100.46      104.80      7.31 o 
   1   3  11        4.31        3.62      2.38 o 
   2   3  11        0.74        7.29      4.25 o 
   3   3  11       11.21       13.40      6.25 o 
   4   3  11       44.22       46.45     10.22 o 
   5   3  11        7.52        3.98      4.17 o 
   6   3  11      117.98      124.00     16.94 o 
   7   3  11       47.12       47.01     11.63 o 
  -8   4  11      154.91      133.13     19.04 o 
  -7   4  11        8.78        8.62      5.64 o 
  -6   4  11        6.60       -0.34      3.78 o 
  -5   4  11      537.06      530.07     33.58 o 
  -4   4  11      133.23      127.49     16.23 o 
  -3   4  11        1.46       -2.33      2.66 o 
  -2   4  11       61.42       75.11      7.64 o 
  -1   4  11       78.42       76.66      6.45 o 
   0   4  11       60.00       62.36      5.84 o 
   1   4  11       11.37       30.24      7.90 o 
   2   4  11      208.40      183.85     18.78 o 
   3   4  11      134.79      159.58     18.19 o 
   4   4  11      117.77      119.05     16.39 o 
   5   4  11       58.43       45.01     11.01 o 
   6   4  11        9.87       14.03      7.12 o 
  -6   5  11      199.40      286.52     25.99 o 
  -5   5  11       66.98       73.96     13.14 o 
  -4   5  11       69.14       87.79     13.72 o 
  -3   5  11        0.52        9.37      4.97 o 
  -2   5  11        2.49       -3.03      6.36 o 
  -1   5  11       32.38       35.66      4.49 o 
   0   5  11        7.72        6.81      4.93 o 
   1   5  11        0.92       18.87      6.82 o 
   2   5  11      672.81      715.71     39.01 o 
   3   5  11       10.99       13.54      6.07 o 
   4   5  11       25.44       17.98      7.69 o 
  -5   6  11       80.04       90.87     15.03 o 
  -4   6  11      128.64      126.86     16.85 o 
  -3   6  11      160.64      175.47     18.91 o 
  -2   6  11        1.71       -4.08      3.84 o 
  -1   6  11        6.11        9.18      4.72 o 
   0   6  11      162.29      201.64     21.14 o 
   1   6  11        1.67        6.43      4.46 o 
   2   6  11       77.72       66.30     12.98 o 
  -3 -13  12       42.63       49.93     12.73 o 
  -2 -13  12        6.55        8.98      7.47 o 
  -1 -13  12       34.83       48.09     12.83 o 
   0 -13  12        7.50       25.49      9.19 o 
   1 -13  12       53.24       59.26     14.21 o 
   2 -13  12       20.76       11.56      7.38 o 
   3 -13  12       94.82       90.66     17.24 o 
   4 -13  12      130.51      143.99     18.95 o 
  -5 -12  12       20.14       24.17      8.88 o 
  -4 -12  12        0.79        6.27      5.45 o 
  -3 -12  12      217.10      206.88     23.57 o 
  -2 -12  12        0.13        8.80      6.16 o 
  -1 -12  12       54.06       39.19     10.46 o 
   0 -12  12      127.81      127.12     18.39 o 
   1 -12  12      140.33      157.59     20.81 o 
   2 -12  12       21.84       19.25      5.42 o 
   3 -12  12      169.94      169.54     14.90 o 
   4 -12  12        4.13        1.78      3.69 o 
   5 -12  12      103.52      105.14     12.16 o 
   6 -12  12      182.39      157.29     19.71 o 
  -6 -11  12       14.62        7.77      6.43 o 
  -5 -11  12       54.70       72.81     13.98 o 
  -4 -11  12       54.40       39.87     10.12 o 
  -3 -11  12      138.67      146.06     19.10 o 
  -2 -11  12        4.82       -2.37      3.98 o 
  -1 -11  12        5.39        0.13      5.16 o 
   0 -11  12      407.65      366.38     29.95 o 
   1 -11  12        2.53        0.96      3.35 o 
   2 -11  12        5.58        8.92      4.16 o 
   3 -11  12      367.53      415.82     22.56 o 
   4 -11  12       21.87       15.62      9.43 o 
   5 -11  12      265.22      298.82     26.37 o 
   6 -11  12      197.80      217.01     22.73 o 
   7 -11  12      172.19      196.24     21.79 o 
  -7 -10  12      138.11      178.19     20.77 o 
  -6 -10  12       39.87       40.78      9.52 o 
  -5 -10  12      174.93      171.28     19.65 o 
  -4 -10  12      149.92      153.44     18.90 o 
  -3 -10  12       44.49       48.58     10.39 o 
  -2 -10  12        0.83        1.26      3.86 o 
  -1 -10  12       90.99       75.51     13.01 o 
   0 -10  12       15.10       18.62      5.01 o 
   1 -10  12       28.47       23.28      5.53 o 
   2 -10  12       36.53       41.47      7.13 o 
   3 -10  12      322.13      318.88     19.40 o 
   4 -10  12       27.82       32.44      7.00 o 
   5 -10  12       44.79       62.77     12.58 o 
   6 -10  12        1.24       -1.03      4.58 o 
   7 -10  12       95.65       88.23     14.90 o 
  -8  -9  12       17.52       14.88      5.79 o 
  -7  -9  12        0.14       -0.84      3.45 o 
  -6  -9  12        0.43        1.60      4.08 o 
  -5  -9  12       19.50       19.36      7.57 o 
  -4  -9  12       15.58       12.60      5.90 o 
  -3  -9  12       35.51       31.03      7.78 o 
  -2  -9  12      316.19      335.72     25.82 o 
  -1  -9  12       17.15       31.55      6.14 o 
   0  -9  12      270.81      251.95     16.23 o 
   1  -9  12      480.02      514.19     23.19 o 
   2  -9  12      266.83      248.91     16.56 o 
   3  -9  12      503.88      520.78     24.13 o 
   4  -9  12      813.98      858.80     42.70 o 
   5  -9  12       65.45       58.26     11.75 o 
   6  -9  12       23.83       22.08      8.32 o 
   7  -9  12      185.08      204.54     22.18 o 
   8  -9  12      104.22       87.91     14.83 o 
  -8  -8  12       43.93       50.28     10.35 o 
  -7  -8  12       13.66       10.37      5.22 o 
  -6  -8  12       95.99      106.45     14.26 o 
  -5  -8  12        1.96        3.14      4.02 o 
  -4  -8  12      405.43      396.38     26.61 o 
  -3  -8  12      295.52      291.20     22.86 o 
  -2  -8  12       18.03       14.86      4.76 o 
  -1  -8  12      378.46      353.94     18.47 o 
   0  -8  12       38.99       34.25      6.33 o 
   1  -8  12       33.63       31.71      9.36 o 
   2  -8  12        1.36       -4.83      3.45 o 
   3  -8  12       24.43       29.70      6.13 o 
   4  -8  12       35.24       40.34      9.60 o 
   5  -8  12       13.51       11.94      6.52 o 
   6  -8  12       22.52       14.07      6.63 o 
   7  -8  12      320.04      346.94     28.24 o 
   8  -8  12        0.72       -0.31      4.59 o 
  -8  -7  12      275.54      243.75     16.09 o 
  -7  -7  12      109.96      114.64     10.82 o 
  -6  -7  12      219.84      201.35     18.38 o 
  -5  -7  12      745.94      698.81     33.57 o 
  -4  -7  12      293.71      281.11     21.23 o 
  -3  -7  12      230.24      215.87     13.87 o 
  -2  -7  12        1.88        1.04      2.72 o 
  -1  -7  12       98.27      108.25      9.98 o 
   0  -7  12       69.19       70.44      8.22 o 
   1  -7  12      114.24       99.35      9.95 o 
   2  -7  12       23.25       21.86      5.10 o 
   3  -7  12      476.53      455.19     29.86 o 
   4  -7  12      322.42      341.02     14.61 o 
   5  -7  12      173.95      177.11     11.69 o 
   6  -7  12       21.49        8.41     10.79 o 
   7  -7  12       44.86       37.59      6.54 o 
   8  -7  12       11.15       12.73      6.54 o 
   9  -7  12        3.74       14.13      8.77 o 
  -9  -6  12        4.82       -1.83      5.16 o 
  -8  -6  12      186.05      218.48     17.48 o 
  -7  -6  12       75.34       70.41      8.56 o 
  -6  -6  12        0.41        5.82      3.10 o 
  -5  -6  12      345.14      354.31     22.40 o 
  -4  -6  12      240.11      232.78     18.28 o 
  -3  -6  12       14.30       15.43      4.18 o 
  -2  -6  12       11.70       11.37      3.69 o 
  -1  -6  12        2.62        1.60      2.09 o 
   0  -6  12      533.07      546.64     21.70 o 
   1  -6  12        9.55       13.56      4.38 o 
   2  -6  12      139.16      120.17     15.37 o 
   3  -6  12      361.44      348.39     12.07 o 
   4  -6  12     1375.17     1444.37     45.22 o 
   5  -6  12       22.65       20.55      4.26 o 
   6  -6  12      140.62      138.61     11.07 o 
   7  -6  12        1.69       -2.61      2.87 o 
   8  -6  12      634.79      680.47     27.30 o 
   9  -6  12       26.71       41.94      7.61 o 
  -9  -5  12       58.48       47.80     11.59 o 
  -8  -5  12      152.40      130.11     18.54 o 
  -7  -5  12        6.21        3.84      3.70 o 
  -6  -5  12       28.66       28.86      5.11 o 
  -5  -5  12       88.05       97.59     15.20 o 
  -4  -5  12       88.41       86.24      8.08 o 
  -3  -5  12       54.28       53.78      9.39 o 
  -2  -5  12       15.52       14.56      3.86 o 
  -1  -5  12      106.93      109.05      9.45 o 
   0  -5  12        0.34        4.37      3.73 o 
   1  -5  12      187.58      198.09     18.91 o 
   2  -5  12     1138.33     1106.51     44.98 o 
   3  -5  12      153.01      153.06      8.48 o 
   4  -5  12       53.05       65.17      8.00 o 
   5  -5  12      269.14      271.83     17.77 o 
   6  -5  12        0.50       -0.61      2.08 o 
   7  -5  12        3.10       -1.51      2.68 o 
   8  -5  12      211.00      238.93     16.33 o 
   9  -5  12        1.46        8.87      4.61 o 
  -9  -4  12      257.64      263.51     26.18 o 
  -8  -4  12        0.16        4.61      4.24 o 
  -7  -4  12        4.75        8.98      6.13 o 
  -6  -4  12      777.36      811.34     23.72 o 
  -5  -4  12        0.23       -3.59      6.27 o 
  -4  -4  12      174.80      173.31      9.26 o 
  -3  -4  12        6.32        3.99      1.94 o 
  -2  -4  12        1.67        4.19      2.77 o 
  -1  -4  12       85.86       79.10      7.77 o 
   0  -4  12       44.93       35.08     13.19 o 
   1  -4  12      420.76      420.92     27.21 o 
   2  -4  12      226.08      239.69      8.91 o 
   3  -4  12       75.56       68.08      6.12 o 
   4  -4  12       78.87       76.09      7.20 o 
   5  -4  12        8.05        8.24      4.76 o 
   6  -4  12        1.11        0.44      2.20 o 
   7  -4  12      190.70      211.90     14.84 o 
   8  -4  12      159.36      204.55     15.30 o 
   9  -4  12       30.45       34.81      6.67 o 
  -9  -3  12       70.61       84.46     15.24 o 
  -8  -3  12       52.77       54.46     12.23 o 
  -7  -3  12      582.62      614.89     37.66 o 
  -6  -3  12      134.97      126.39     17.23 o 
  -5  -3  12     1038.51     1075.49     21.42 o 
  -4  -3  12      397.58      421.64     19.03 o 
  -3  -3  12      147.78      153.62     11.58 o 
  -2  -3  12      918.80      954.27     28.02 o 
  -1  -3  12      617.12      597.44     22.18 o 
   0  -3  12        1.56       -4.02      3.28 o 
   1  -3  12        0.55        2.58      1.10 o 
   2  -3  12       48.68       41.59      4.52 o 
   3  -3  12       84.59       94.23      9.83 o 
   4  -3  12      218.46      220.11     21.66 o 
   5  -3  12        2.36        0.77      1.58 o 
   6  -3  12       56.03       56.17      7.53 o 
   7  -3  12      187.21      219.00     15.37 o 
   8  -3  12        2.09        6.42      6.88 o 
   9  -3  12        0.81       15.31      6.70 o 
  -9  -2  12       29.38       34.81     10.01 o 
  -8  -2  12       99.02      115.58     17.25 o 
  -7  -2  12      285.43      257.88     24.31 o 
  -6  -2  12       35.56       29.68      9.10 o 
  -5  -2  12      581.29      620.98     33.67 o 
  -4  -2  12        2.34        2.31      2.68 o 
  -3  -2  12      529.19      538.74     21.03 o 
  -2  -2  12       63.63       59.09     10.28 o 
  -1  -2  12       22.49       18.81      6.40 o 
   0  -2  12      142.52      136.46     10.48 o 
   1  -2  12      222.60      218.91      7.68 o 
   2  -2  12      124.36      121.36      7.19 o 
   3  -2  12      393.66      406.78     13.21 o 
   4  -2  12        1.07        0.32      1.51 o 
   5  -2  12        8.75        1.28      3.20 o 
   6  -2  12      196.45      190.27     13.86 o 
   7  -2  12        4.72        0.24      3.40 o 
   8  -2  12        0.04       -5.88      4.21 o 
  -9  -1  12       26.44       23.81      8.28 o 
  -8  -1  12       65.52       64.56     13.33 o 
  -7  -1  12       40.31       48.34     11.14 o 
  -6  -1  12      782.03      841.78     42.31 o 
  -5  -1  12      576.57      645.12     22.75 o 
  -4  -1  12       47.42       40.33      6.11 o 
  -3  -1  12      273.33      308.59     15.67 o 
  -2  -1  12      140.75      151.53     11.08 o 
  -1  -1  12       28.93       28.20      5.18 o 
   0  -1  12       72.01       69.85      5.20 o 
   1  -1  12      109.47       96.37      5.45 o 
   2  -1  12        0.01        2.72      2.23 o 
   3  -1  12      340.12      336.60     12.14 o 
   4  -1  12       25.16       23.66      3.48 o 
   5  -1  12       13.98        6.67      6.51 o 
   6  -1  12      244.08      235.69     20.86 o 
   7  -1  12       67.23       54.68     11.26 o 
   8  -1  12       78.40       85.43     14.37 o 
  -9   0  12      326.24      349.13     30.34 o 
  -8   0  12       26.41       17.06      7.70 o 
  -7   0  12       16.56        3.51      4.40 o 
  -6   0  12      100.37      117.39     16.22 o 
  -5   0  12        1.80        3.50      7.65 o 
  -4   0  12       72.16       74.91     10.14 o 
  -3   0  12      208.84      219.67     13.15 o 
  -2   0  12       85.05       85.86      8.37 o 
  -1   0  12       35.63       44.01      6.03 o 
   0   0  12       40.22       49.55      4.79 o 
   1   0  12        0.43        0.70      1.55 o 
   2   0  12      333.63      295.73     15.69 o 
   3   0  12      415.44      455.53     14.15 o 
   4   0  12       27.05       27.62      5.50 o 
   5   0  12      104.67       73.14     11.35 o 
   6   0  12      736.02      730.09     38.10 o 
   7   0  12      170.08      181.79     20.28 o 
  -8   1  12       10.75        7.31      5.80 o 
  -7   1  12       20.10       14.99      7.08 o 
  -6   1  12       25.04       34.59      9.56 o 
  -5   1  12        3.23        4.83      3.06 o 
  -4   1  12        5.14        4.30      2.97 o 
  -3   1  12        4.81        1.42      2.93 o 
  -2   1  12       54.83       49.57      6.33 o 
  -1   1  12      184.85      182.70     12.03 o 
   0   1  12        0.08        1.27      2.76 o 
   1   1  12      293.97      286.78     11.55 o 
   2   1  12      530.71      588.89     16.39 o 
   3   1  12        0.62        4.22      3.22 o 
   4   1  12       51.13       51.17      9.82 o 
   5   1  12       81.50      105.34     14.53 o 
   6   1  12       65.68      100.61     14.66 o 
   7   1  12        5.49       -9.20      6.13 o 
  -8   2  12       14.72       17.16      7.93 o 
  -7   2  12      151.80      183.56     21.03 o 
  -6   2  12       26.21       24.66      8.18 o 
  -5   2  12       13.86       18.09      6.57 o 
  -4   2  12       26.30       26.03      4.87 o 
  -3   2  12       70.85       60.95     11.46 o 
  -2   2  12      161.43      147.93     10.83 o 
  -1   2  12        0.06        0.47      2.68 o 
   0   2  12       73.65       67.23      5.96 o 
   1   2  12      237.94      239.44     10.89 o 
   2   2  12      165.92      178.92     28.15 o 
   3   2  12       32.01       32.82      8.03 o 
   4   2  12        1.49        2.04      3.66 o 
   5   2  12       25.97       26.08      7.79 o 
   6   2  12        4.23       -0.65      3.91 o 
  -7   3  12       39.93       30.56      8.65 o 
  -6   3  12       39.99       37.25     10.01 o 
  -5   3  12       24.78       17.13      6.82 o 
  -4   3  12        0.22       -0.42      2.94 o 
  -3   3  12       19.42       22.46      4.53 o 
  -2   3  12       26.30       31.73      5.37 o 
  -1   3  12       74.22       79.70      6.97 o 
   0   3  12      134.93      136.72      8.57 o 
   1   3  12       12.11       17.61      5.54 o 
   2   3  12        1.31        8.57      4.86 o 
   3   3  12        2.33       -1.61      3.69 o 
   4   3  12       59.66       64.75     11.91 o 
   5   3  12       85.76       85.43     14.15 o 
  -6   4  12       45.14       54.03     12.11 o 
  -5   4  12      407.50      360.23     28.59 o 
  -4   4  12       59.77       94.96     14.38 o 
  -3   4  12       38.69       32.92      9.05 o 
  -2   4  12      223.30      252.02     14.30 o 
  -1   4  12        1.11        3.50      2.37 o 
   0   4  12        1.20        6.08      3.33 o 
   1   4  12       20.99       27.05      5.55 o 
   2   4  12        7.61       16.68      6.23 o 
   3   4  12        0.27        3.36      4.27 o 
   4   4  12        0.05       -1.39      4.30 o 
  -4   5  12       26.74       40.99      9.87 o 
  -3   5  12      318.28      356.84     27.20 o 
  -2   5  12        0.06       -3.17      3.76 o 
  -1   5  12      101.76      103.74     15.01 o 
   0   5  12        2.69       -3.03      5.14 o 
   1   5  12       48.74       49.33     10.48 o 
  -3 -12  13       23.48       29.15      9.64 o 
  -2 -12  13      115.40       93.37     16.15 o 
  -1 -12  13       29.73       28.32      9.55 o 
   0 -12  13       26.14       19.05      7.67 o 
   1 -12  13        0.12       -5.62      5.42 o 
   2 -12  13        8.45        1.85      6.54 o 
   3 -12  13      127.65      161.36     15.12 o 
   4 -12  13        4.48        4.84      5.24 o 
  -5 -11  13      329.33      313.00     28.33 o 
  -4 -11  13        0.00      -10.14      6.76 o 
  -3 -11  13       12.84       18.72      8.25 o 
  -2 -11  13      145.02      141.85     19.07 o 
  -1 -11  13       42.55       40.22     10.58 o 
   0 -11  13       18.86       12.32     17.04 o 
   1 -11  13       56.30       53.37      8.51 o 
   2 -11  13       30.07       21.77      8.42 o 
   3 -11  13       52.10       66.00      9.37 o 
   4 -11  13       17.05       27.33      7.10 o 
   5 -11  13       17.21       14.55      7.68 o 
  -6 -10  13       88.86       80.24     13.97 o 
  -5 -10  13        5.88        7.70      5.43 o 
  -4 -10  13        9.06        0.13      3.14 o 
  -3 -10  13        5.35        7.25      5.95 o 
  -2 -10  13      114.00      115.57     16.24 o 
  -1 -10  13      124.13      128.84     12.45 o 
   0 -10  13      191.82      195.80     15.38 o 
   1 -10  13       89.19       86.01     10.46 o 
   2 -10  13       86.61       94.82     10.85 o 
   3 -10  13      453.03      495.86     24.89 o 
   4 -10  13      130.21      140.36     18.60 o 
   5 -10  13       62.95       67.66     13.60 o 
   6 -10  13      566.33      571.45     37.58 o 
  -7  -9  13       22.93       16.27      6.85 o 
  -6  -9  13        0.88       14.96      6.31 o 
  -5  -9  13      126.38      101.23     14.97 o 
  -4  -9  13        9.12        4.90      4.73 o 
  -3  -9  13      222.18      187.22     19.85 o 
  -2  -9  13      139.30      147.93     12.92 o 
  -1  -9  13      250.60      275.15     17.35 o 
   0  -9  13      212.52      213.53     15.43 o 
   1  -9  13      410.96      408.93     21.64 o 
   2  -9  13      370.31      417.45     22.12 o 
   3  -9  13       15.39       13.73      6.70 o 
   4  -9  13      918.03      942.38     46.57 o 
   5  -9  13       60.96       67.54     12.76 o 
   6  -9  13        5.06        0.32      4.04 o 
   7  -9  13      229.17      231.30     24.42 o 
  -7  -8  13        0.21       -2.65      2.68 o 
  -6  -8  13      134.54      110.04     14.58 o 
  -5  -8  13      114.46      100.64     13.80 o 
  -4  -8  13       16.58       21.86      6.72 o 
  -3  -8  13      203.36      189.18     18.99 o 
  -2  -8  13      222.41      217.84     14.98 o 
  -1  -8  13      321.71      309.45     31.84 o 
   0  -8  13        8.41        7.61      3.58 o 
   1  -8  13      700.49      692.13     27.23 o 
   2  -8  13      131.79      142.21     17.76 o 
   3  -8  13      168.90      174.51     19.96 o 
   4  -8  13       50.51       54.22     11.57 o 
   5  -8  13       60.44       62.00     12.22 o 
   6  -8  13       18.81       20.82      7.96 o 
   7  -8  13       23.64       17.91      6.93 o 
  -7  -7  13      259.97      282.39     17.11 o 
  -6  -7  13      353.73      314.45     17.85 o 
  -5  -7  13      139.94      144.96     15.72 o 
  -4  -7  13      228.54      211.58     18.92 o 
  -3  -7  13      155.88      150.50     20.32 o 
  -2  -7  13      691.55      727.04     67.36 o 
  -1  -7  13      181.38      179.10     13.29 o 
   0  -7  13        1.11       -3.58      3.35 o 
   1  -7  13       11.44        8.87      4.37 o 
   2  -7  13      306.79      297.27     25.21 o 
   3  -7  13      537.83      584.17     35.41 o 
   4  -7  13       62.61       59.57     11.41 o 
   5  -7  13       57.83       48.47     10.77 o 
   6  -7  13      148.55      142.09     18.56 o 
   7  -7  13        1.29       -9.86      6.57 o 
  -8  -6  13      433.68      476.41     36.15 o 
  -7  -6  13      816.38      856.40     47.32 o 
  -6  -6  13       20.63       30.91      5.77 o 
  -5  -6  13      174.45      210.38     17.57 o 
  -4  -6  13       85.42       96.31      9.22 o 
  -3  -6  13        0.98        2.48      4.66 o 
  -2  -6  13      221.79      225.23     14.13 o 
  -1  -6  13        0.06        0.49      3.00 o 
   0  -6  13       52.54       54.70     10.89 o 
   1  -6  13      771.90      793.76     39.86 o 
   2  -6  13     1361.48     1404.42     53.65 o 
   3  -6  13       38.66       20.01      7.83 o 
   4  -6  13       32.37       28.33      8.93 o 
   5  -6  13       75.27       63.39     12.58 o 
   6  -6  13      723.82      772.68     42.79 o 
   7  -6  13       23.00        9.82      7.53 o 
   8  -6  13       35.22       43.38     11.61 o 
  -8  -5  13       28.74       19.95      7.79 o 
  -7  -5  13        0.01        0.49      4.13 o 
  -6  -5  13       38.64       31.12      9.56 o 
  -5  -5  13       17.99       13.80      3.81 o 
  -4  -5  13        4.77        0.43      1.91 o 
  -3  -5  13        5.73       10.51      3.73 o 
  -2  -5  13      140.46      140.95     10.94 o 
  -1  -5  13        3.08        4.13      4.53 o 
   0  -5  13      174.64      168.57     18.40 o 
   1  -5  13      169.85      188.94     19.54 o 
   2  -5  13       12.20       15.16      7.30 o 
   3  -5  13        0.90       -5.76      5.05 o 
   4  -5  13       22.23       18.41      7.37 o 
   5  -5  13       43.83       54.87     11.80 o 
   6  -5  13       60.56       57.96     12.36 o 
   7  -5  13        0.77        9.98      5.69 o 
  -8  -4  13      324.54      342.46     29.99 o 
  -7  -4  13      287.40      268.13     26.27 o 
  -6  -4  13       32.22       40.42     10.90 o 
  -5  -4  13      186.89      207.58     22.18 o 
  -4  -4  13       98.17      101.60      7.47 o 
  -3  -4  13      214.43      220.20     14.63 o 
  -2  -4  13       54.81       56.22      7.76 o 
  -1  -4  13      341.19      345.92     25.29 o 
   0  -4  13       41.51       31.00      7.73 o 
   1  -4  13      562.36      589.39     33.84 o 
   2  -4  13     1100.25     1144.21     47.96 o 
   3  -4  13        4.73       10.16      5.53 o 
   4  -4  13      149.94      147.95     18.54 o 
   5  -4  13        6.49       19.91      8.19 o 
   6  -4  13       38.51       62.07     12.66 o 
   7  -4  13       46.50       72.43     14.05 o 
  -8  -3  13       35.33       21.38      8.06 o 
  -7  -3  13       82.74       60.70     13.01 o 
  -6  -3  13      718.09      728.17     41.39 o 
  -5  -3  13       94.53       94.49      9.71 o 
  -4  -3  13       77.11       93.69      9.71 o 
  -3  -3  13       42.23       42.75      6.60 o 
  -2  -3  13      422.17      422.04     19.65 o 
  -1  -3  13      224.47      237.44     14.72 o 
   0  -3  13      576.27      589.24     22.84 o 
   1  -3  13      156.59      154.91     12.71 o 
   2  -3  13      746.17      734.18     25.13 o 
   3  -3  13       95.12       99.99      9.28 o 
   4  -3  13       43.91       40.21      5.88 o 
   5  -3  13      114.44       94.12     14.97 o 
   6  -3  13       13.76        7.11      6.00 o 
   7  -3  13        3.98        7.19      6.07 o 
  -8  -2  13       80.48       70.10     14.30 o 
  -7  -2  13      152.31      184.85     21.74 o 
  -6  -2  13      187.09      216.90     22.68 o 
  -5  -2  13      368.04      381.46     18.71 o 
  -4  -2  13      420.96      417.45     19.46 o 
  -3  -2  13       11.05       11.98      7.70 o 
  -2  -2  13        1.49        0.47      2.62 o 
  -1  -2  13      516.71      516.10     21.22 o 
   0  -2  13      233.79      205.91     13.76 o 
   1  -2  13       30.47       21.12      4.84 o 
   2  -2  13      124.42      148.98     11.22 o 
   3  -2  13       46.63       48.47      7.68 o 
   4  -2  13        0.89        1.08      4.16 o 
   5  -2  13        0.50        4.27      5.06 o 
   6  -2  13      316.40      341.73     29.34 o 
   7  -2  13       68.05      111.57     17.88 o 
  -8  -1  13       26.46       22.83      9.01 o 
  -7  -1  13       76.08       60.89     12.87 o 
  -6  -1  13       11.99       -3.91      5.04 o 
  -5  -1  13       44.43       51.61      7.14 o 
  -4  -1  13       25.91       15.06      3.93 o 
  -3  -1  13       45.20       45.44      8.47 o 
  -2  -1  13     1415.59     1439.30     51.84 o 
  -1  -1  13        5.83       11.46      3.59 o 
   0  -1  13       47.05       37.17      5.88 o 
   1  -1  13      138.48      150.40     11.18 o 
   2  -1  13       28.19       20.14      4.30 o 
   3  -1  13       65.70       81.38      8.07 o 
   4  -1  13        6.02        6.75      4.56 o 
   5  -1  13      317.79      336.85     18.18 o 
   6  -1  13      682.85      732.85     43.08 o 
  -7   0  13       44.49       59.43     12.82 o 
  -6   0  13        0.09       -5.47      4.82 o 
  -5   0  13       45.92       39.70      6.16 o 
  -4   0  13        0.44       -5.60      3.74 o 
  -3   0  13      137.15      131.13     10.76 o 
  -2   0  13       87.65       83.84      8.65 o 
  -1   0  13       14.75       13.71      3.77 o 
   0   0  13       11.92       13.30      6.10 o 
   1   0  13       41.51       33.28      5.64 o 
   2   0  13        5.86        7.97      3.07 o 
   3   0  13       31.76       27.59      5.15 o 
   4   0  13        8.81        8.59      3.91 o 
   5   0  13      128.92      128.49     11.76 o 
  -7   1  13       55.26       44.19     11.95 o 
  -6   1  13        1.39       11.47      6.66 o 
  -5   1  13        0.84       -0.51      3.15 o 
  -4   1  13       28.06       24.30      5.03 o 
  -3   1  13       18.29       29.10      5.37 o 
  -2   1  13        3.31       -1.34      4.21 o 
  -1   1  13        3.88        2.06      2.46 o 
   0   1  13       15.77       18.01      7.16 o 
   1   1  13       24.01       12.43      5.72 o 
   2   1  13      124.63      128.52     10.60 o 
   3   1  13       15.88        9.30      3.50 o 
   4   1  13       59.12       59.18      8.17 o 
   5   1  13       63.03       48.85     10.54 o 
  -6   2  13        1.47       -2.67      4.68 o 
  -5   2  13        0.06        5.08      4.08 o 
  -4   2  13       13.90        8.53      5.03 o 
  -3   2  13      149.79      150.91     11.33 o 
  -2   2  13       69.10       48.29      6.97 o 
  -1   2  13        0.91        4.52      5.38 o 
   0   2  13      105.93      111.17     11.86 o 
   1   2  13       81.90      102.10     15.25 o 
   2   2  13       41.18       58.26      7.55 o 
   3   2  13       71.59       76.93      9.12 o 
   4   2  13       15.19       21.30      7.33 o 
  -5   3  13        0.00       -8.60      5.73 o 
  -4   3  13       44.65       69.70     12.94 o 
  -3   3  13      229.10      238.89     22.05 o 
  -2   3  13        0.06       -1.96      2.51 o 
  -1   3  13       21.19       19.00      4.31 o 
   0   3  13        2.12        4.59      4.77 o 
   1   3  13       21.03       19.13      7.07 o 
   2   3  13       44.21       63.33     12.47 o 
   3   3  13       85.72       97.37     14.38 o 
  -3 -11  14        2.09        4.24      5.18 o 
  -2 -11  14      123.56      134.39     19.09 o 
  -1 -11  14       63.22       63.09     12.57 o 
   0 -11  14       40.12       44.18      8.02 o 
   1 -11  14       25.39       27.25      6.79 o 
   2 -11  14      172.46      177.70     22.71 o 
   3 -11  14       15.14       26.44      6.77 o 
  -4 -10  14      125.89      126.03     17.69 o 
  -3 -10  14       18.34       28.29      8.66 o 
  -2 -10  14      124.93      139.58     18.63 o 
  -1 -10  14       25.77       29.77     11.60 o 
   0 -10  14      174.88      164.03     25.50 o 
   1 -10  14      115.01      110.68     12.34 o 
   2 -10  14      184.44      178.63     15.65 o 
   3 -10  14       98.10      102.97     16.54 o 
   4 -10  14       15.03       21.60      9.26 o 
  -5  -9  14        8.33        7.78      5.14 o 
  -4  -9  14        1.45       -1.64      3.80 o 
  -3  -9  14       14.04        7.20      5.41 o 
  -2  -9  14       87.52       93.15     10.54 o 
  -1  -9  14       95.12       86.30     10.22 o 
   0  -9  14      266.11      272.38     18.01 o 
   1  -9  14       82.81       62.07      8.82 o 
   2  -9  14      597.00      629.46     28.02 o 
   3  -9  14     1045.42     1133.63     52.64 o 
   4  -9  14       84.07       76.58     14.51 o 
   5  -9  14        5.88        9.03      6.53 o 
  -6  -8  14       34.95       37.65      9.08 o 
  -5  -8  14       39.80       37.48      8.89 o 
  -4  -8  14        0.98       -0.40      2.90 o 
  -3  -8  14      105.93      129.04     16.17 o 
  -2  -8  14       57.93       62.68      9.41 o 
  -1  -8  14       28.72       21.65      7.13 o 
   0  -8  14      157.27      130.22     12.39 o 
   1  -8  14        1.38        6.00      6.01 o 
   2  -8  14     1023.27     1061.46     49.78 o 
   3  -8  14      161.51      174.76     21.06 o 
   4  -8  14        0.03       -6.33      5.29 o 
   5  -8  14       56.33       59.00     12.80 o 
   6  -8  14       23.99       23.73      8.99 o 
  -6  -7  14       37.96       30.02      9.43 o 
  -5  -7  14       12.65        2.58      2.96 o 
  -4  -7  14       26.67       12.04      5.25 o 
  -3  -7  14       21.41       18.78      6.46 o 
  -2  -7  14      358.49      380.02     19.60 o 
  -1  -7  14      219.23      229.78     15.51 o 
   0  -7  14        1.42       -2.42      5.62 o 
   1  -7  14      370.84      385.54     29.51 o 
   2  -7  14       29.91       31.44      9.56 o 
   3  -7  14      176.16      216.28     22.82 o 
   4  -7  14        1.06        2.21      4.48 o 
   5  -7  14       63.68       68.88     13.50 o 
   6  -7  14       68.90       69.71     13.84 o 
  -6  -6  14      176.88      163.87     21.42 o 
  -5  -6  14        0.77       -2.98      5.02 o 
  -4  -6  14      115.99      108.46      8.57 o 
  -3  -6  14       19.35       14.36      4.08 o 
  -2  -6  14       60.87       48.32      7.31 o 
  -1  -6  14        0.06        1.40      4.69 o 
   0  -6  14       17.06       13.08      6.24 o 
   1  -6  14      244.85      264.50     24.16 o 
   2  -6  14      409.10      398.63     30.07 o 
   3  -6  14        7.36       14.73      6.65 o 
   4  -6  14        0.30        6.46      5.71 o 
   5  -6  14       15.61       12.70      6.00 o 
   6  -6  14      347.27      419.73     32.85 o 
  -7  -5  14       92.11       91.56     16.07 o 
  -6  -5  14      426.68      424.12     33.44 o 
  -5  -5  14        3.39       -0.43      3.93 o 
  -4  -5  14       92.32       89.55     28.67 o 
  -3  -5  14       48.02       46.29      7.44 o 
  -2  -5  14       24.29       20.77      6.00 o 
  -1  -5  14       74.41       63.77     12.02 o 
   0  -5  14       54.42       49.05     10.85 o 
   1  -5  14      234.56      233.39     22.47 o 
   2  -5  14       82.03       90.87     14.43 o 
   3  -5  14       23.69       11.28      5.99 o 
   4  -5  14       36.48       54.54     12.03 o 
   5  -5  14        1.41        6.03      5.46 o 
   6  -5  14      227.46      251.84     25.73 o 
  -7  -4  14      308.16      329.01     29.70 o 
  -6  -4  14       38.47       56.28     13.19 o 
  -5  -4  14      228.67      243.56     24.68 o 
  -4  -4  14       26.78       29.51      6.13 o 
  -3  -4  14      126.83      119.27     11.41 o 
  -2  -4  14        2.61        1.58      2.86 o 
  -1  -4  14        0.09        0.97      2.63 o 
   0  -4  14      668.10      668.68     25.76 o 
   1  -4  14        8.22       12.96     11.99 o 
   2  -4  14      582.06      570.87     35.40 o 
   3  -4  14      302.14      332.37     27.63 o 
   4  -4  14       70.00       79.31     14.17 o 
   5  -4  14      146.19      143.52     19.34 o 
   6  -4  14       33.21       31.74      9.62 o 
  -7  -3  14       30.28       39.36     10.70 o 
  -6  -3  14        2.41       13.21      6.93 o 
  -5  -3  14      204.30      193.73     14.23 o 
  -4  -3  14       75.02       73.64      9.04 o 
  -3  -3  14       14.24       16.30      4.94 o 
  -2  -3  14       47.43       41.93      8.56 o 
  -1  -3  14        2.42        4.47      3.12 o 
   0  -3  14        0.06       -1.31      2.79 o 
   1  -3  14       42.74       43.55      8.82 o 
   2  -3  14      738.63      794.86     27.24 o 
   3  -3  14       56.44       54.31      7.27 o 
   4  -3  14       48.77       28.60      9.21 o 
   5  -3  14      156.59      159.99     20.33 o 
  -7  -2  14       42.88       29.80      9.44 o 
  -6  -2  14      116.79      128.57     17.93 o 
  -5  -2  14      140.97      117.69     11.60 o 
  -4  -2  14        0.05        2.90      3.48 o 
  -3  -2  14       37.96       29.04      5.75 o 
  -2  -2  14      728.71      728.63     26.49 o 
  -1  -2  14        4.79        4.52      3.24 o 
   0  -2  14        0.01        2.15      2.73 o 
   1  -2  14      213.32      208.11     14.03 o 
   2  -2  14       38.88       40.55     10.92 o 
   3  -2  14        0.17        6.60      4.98 o 
   4  -2  14      119.38      125.17     17.63 o 
   5  -2  14       26.75       49.57     11.85 o 
  -6  -1  14      237.23      227.49     23.80 o 
  -5  -1  14      265.48      278.53     16.36 o 
  -4  -1  14      269.23      285.47     16.66 o 
  -3  -1  14       93.56       95.50      9.76 o 
  -2  -1  14       37.99       25.94      5.21 o 
  -1  -1  14        0.95       -4.78      3.52 o 
   0  -1  14       10.43        9.31      7.65 o 
   1  -1  14       73.75       68.60      8.11 o 
   2  -1  14        7.27        9.65      5.98 o 
   3  -1  14       59.15       49.11     11.61 o 
   4  -1  14      191.38      182.82     21.69 o 
   5  -1  14       19.57       24.20      8.46 o 
  -6   0  14       62.03       77.05     14.53 o 
  -5   0  14       51.71       46.71     11.18 o 
  -4   0  14       15.30       14.79      4.27 o 
  -3   0  14       24.81       16.86      4.65 o 
  -2   0  14        5.86        0.98      2.21 o 
  -1   0  14        2.83        3.05      5.19 o 
   0   0  14       44.97       62.21      7.84 o 
   1   0  14       63.43       56.38     11.25 o 
   2   0  14        1.43       -2.03      4.48 o 
   3   0  14        2.89        4.48      6.09 o 
   4   0  14       35.35       19.22      7.06 o 
  -5   1  14       35.25       37.56      9.80 o 
  -4   1  14       27.74       28.55      9.14 o 
  -3   1  14       57.21       50.62      7.24 o 
  -2   1  14       22.11       14.12      4.07 o 
  -1   1  14        1.29        1.13      5.23 o 
   0   1  14       18.13        9.81      5.66 o 
   1   1  14      246.03      230.62     22.46 o 
   2   1  14        0.80        6.40      5.88 o 
   3   1  14       79.32       88.13     15.06 o 
  -3   2  14        6.51        6.11      5.38 o 
  -2   2  14      189.66      180.70     13.14 o 
  -1   2  14       14.83        4.49      4.79 o 
   0   2  14      137.37      133.09     16.83 o 
   1   2  14       59.56       62.86     12.61 o 
  -2 -10  15       38.80       47.95     12.35 o 
  -1 -10  15       13.91       10.56      6.22 o 
   0 -10  15       21.78       25.35      9.07 o 
   1 -10  15       10.44       35.22      9.00 o 
  -3  -9  15       12.16       20.94      7.63 o 
  -2  -9  15       90.72       88.95     10.63 o 
  -1  -9  15       14.36       14.05      5.05 o 
   0  -9  15      262.09      274.86     18.75 o 
   1  -9  15      372.49      348.81     30.39 o 
   2  -9  15       42.94       40.56     11.23 o 
  -4  -8  15       86.55       96.17     13.85 o 
  -3  -8  15      138.13      145.33     12.80 o 
  -2  -8  15        1.96        0.58      3.20 o 
  -1  -8  15      247.64      239.05     16.90 o 
   0  -8  15        1.69        5.03      5.08 o 
   1  -8  15      562.87      546.89     37.20 o 
   2  -8  15        0.07        1.34      7.13 o 
   3  -8  15       78.63       59.81     13.52 o 
  -4  -7  15      202.67      194.87     23.14 o 
  -3  -7  15      280.22      281.07     17.35 o 
  -2  -7  15       58.62       52.48      8.05 o 
  -1  -7  15       15.93       17.43      7.89 o 
   0  -7  15       76.36       78.32     14.33 o 
   1  -7  15      184.15      209.30     23.10 o 
   2  -7  15      293.82      303.64     27.82 o 
   3  -7  15       13.35        6.01      6.12 o 
   4  -7  15        7.92       18.27      7.34 o 
  -5  -6  15        0.94        5.01      5.24 o 
  -4  -6  15       50.81       46.96      7.96 o 
  -3  -6  15       72.40       69.00     15.89 o 
  -2  -6  15       30.18       20.17      7.67 o 
  -1  -6  15        6.19        3.09      4.68 o 
   0  -6  15        1.57       -1.28      5.64 o 
   1  -6  15       63.65       49.21     11.31 o 
   2  -6  15       71.65       62.96     13.08 o 
   3  -6  15        0.65       -6.30      6.75 o 
   4  -6  15      136.38      154.02     20.19 o 
  -5  -5  15       23.59       15.86      7.31 o 
  -4  -5  15       34.03       30.84      6.42 o 
  -3  -5  15       56.84       53.28      8.65 o 
  -2  -5  15      342.34      350.35     27.26 o 
  -1  -5  15      133.23      138.01     12.57 o 
   0  -5  15       11.70       11.27      6.88 o 
   1  -5  15        3.97       10.23      6.45 o 
   2  -5  15        0.15      -10.52      7.01 o 
   3  -5  15        8.76       10.22      6.20 o 
   4  -5  15      148.64      150.83     20.09 o 
  -5  -4  15        0.01       -8.84      6.02 o 
  -4  -4  15       16.14        9.14      4.30 o 
  -3  -4  15      368.41      389.48     21.05 o 
  -2  -4  15       43.75       40.50      7.00 o 
  -1  -4  15      163.84      154.08     13.17 o 
   0  -4  15      451.04      468.93     22.53 o 
   1  -4  15       47.45       36.23      9.08 o 
   2  -4  15       54.00       43.77      7.05 o 
   3  -4  15      140.54      169.46     20.68 o 
   4  -4  15      143.24      150.94     19.89 o 
  -5  -3  15        2.75        3.98      8.82 o 
  -4  -3  15       63.78       63.87      8.68 o 
  -3  -3  15       46.23       48.33      7.61 o 
  -2  -3  15       70.94       65.63      8.66 o 
  -1  -3  15       33.74       47.21     14.66 o 
   0  -3  15      482.95      453.16     21.80 o 
   1  -3  15      331.30      300.09     23.19 o 
   2  -3  15       79.23       80.57     14.90 o 
   3  -3  15       12.18       20.38      8.47 o 
   4  -3  15       31.38       39.24     10.60 o 
  -5  -2  15       89.79       64.60      8.58 o 
  -4  -2  15      284.36      276.73     17.29 o 
  -3  -2  15       14.06        9.54      3.87 o 
  -2  -2  15       87.27       91.53     20.05 o 
  -1  -2  15       36.27       41.16      6.78 o 
   0  -2  15        0.83        1.22      2.76 o 
   1  -2  15        0.75       -4.58      3.05 o 
   2  -2  15        6.47        3.11      5.94 o 
   3  -2  15        4.15        1.46      4.56 o 
  -4  -1  15      386.01      414.37     20.82 o 
  -3  -1  15      654.16      608.24     25.07 o 
  -2  -1  15       37.87       44.53      9.19 o 
  -1  -1  15      227.47      250.51     16.05 o 
   0  -1  15       27.52       33.86      6.15 o 
   1  -1  15       30.03       28.05      9.33 o 
   2  -1  15        2.58        7.10      6.91 o 
  -2   0  15        0.32        0.57      2.72 o 
  -1   0  15        0.78       -3.44      3.22 o 
   0   0  15        0.81        2.50      4.60 o 
  -1  -7  16      507.06      565.90     38.04 o 
   0  -7  16       49.76       70.27     14.19 o 
  -2  -6  16        3.21        5.02      3.10 o 
  -1  -6  16       30.68       18.65     13.52 o 
   0  -6  16       18.44       17.08      8.90 o 
   1  -6  16        0.61        2.78      4.81 o 
  -2  -5  16       97.10       97.63     11.64 o 
  -1  -5  16       11.08       17.82      6.44 o 
   0  -5  16      121.20      108.70     11.74 o 
   1  -5  16        7.31       -6.07      4.04 o 
  -2  -4  16       16.80        6.25      4.27 o 
  -1  -4  16       12.41       15.89      4.94 o 
   0  -4  16       98.82      104.92     11.41 o 
                                                 
